# Supplementary material for: 5-Chloro-3-(4-fluoro­phenyl­sulfon­yl)-2-methyl-1-benzofuran
Source: Acta Crystallogr Sect E Struct Rep Online. 2010 Aug 18;66(Pt 9):o2350. doi: 10.1107/S1600536810032502 (PMC3007851; doi:10.1107/S1600536810032502)
Supplement: Supplementary file 2 [file e-66-o2350-Isup2.hkl]

# 
# h,k,l, Fc-squared, Fo-squared, sigma(Fo-squared) and status flag 
# 
data_I
_shelx_title ' 1037 IN P-1' 
_shelx_refln_list_code          4 
_shelx_F_calc_maximum      121.51 
_exptl_crystal_F_000       332.00 
_reflns_d_resolution_high  0.7657 
 
loop_ 
 _symmetry_equiv_pos_as_xyz 
 'x, y, z' 
 '-x, -y, -z' 
 
_cell_length_a     7.3412 
_cell_length_b     9.1377 
_cell_length_c    11.3471 
_cell_angle_alpha  71.161 
_cell_angle_beta   79.177 
_cell_angle_gamma  69.108 
 
_shelx_F_squared_multiplier     1.000 
 
loop_ 
 _refln_index_h 
 _refln_index_k 
 _refln_index_l 
 _refln_F_squared_calc 
 _refln_F_squared_meas 
 _refln_F_squared_sigma 
 _refln_observed_status 
   1   0   0     1143.87     1036.67     32.63 o 
   2   0   0     2975.17     2861.05     52.28 o 
   3   0   0      301.77      354.76      5.90 o 
   4   0   0        2.22        1.52      0.23 o 
   5   0   0        7.23       11.48      0.56 o 
   6   0   0       17.56       21.92      1.12 o 
   7   0   0      185.13      191.17      5.18 o 
   8   0   0      117.66      111.11      3.50 o 
  -8   1   0       52.21       46.50      2.93 o 
  -7   1   0        6.17        5.47      0.73 o 
  -6   1   0      377.56      374.39      9.56 o 
  -5   1   0       16.13       15.82      0.72 o 
  -4   1   0        1.28        1.41      0.16 o 
  -3   1   0      166.90      169.44      2.77 o 
  -2   1   0      466.50      442.69      7.46 o 
  -1   1   0     1441.78     1378.48     16.12 o 
   0   1   0       35.81       33.34      0.80 o 
   1   1   0      755.45      727.98     16.94 o 
   2   1   0    10359.17     9114.25    257.28 o 
   3   1   0      469.83      507.85     10.28 o 
   4   1   0     1640.63     1733.18     26.15 o 
   5   1   0      124.59      126.17      2.26 o 
   6   1   0        1.37        2.41      0.32 o 
   7   1   0        3.87        3.06      0.73 o 
   8   1   0       32.94       36.80      2.28 o 
   9   1   0        1.94        2.34      0.86 o 
  -8   2   0      209.05      197.90      8.19 o 
  -7   2   0      232.43      234.13      6.61 o 
  -6   2   0       14.87       15.07      1.05 o 
  -5   2   0        8.41        8.36      0.67 o 
  -4   2   0        1.98        0.68      0.29 o 
  -3   2   0        3.40        4.63      0.28 o 
  -2   2   0        0.32        0.01      0.12 o 
  -1   2   0    12429.05    10679.39    249.20 o 
   0   2   0     4019.46     3588.54     43.39 o 
   1   2   0     1507.71     1391.51     19.37 o 
   2   2   0    14764.01    12224.69    449.99 o 
   3   2   0      132.41      167.96      3.92 o 
   4   2   0      431.75      458.15      7.11 o 
   5   2   0       13.73       13.11      0.46 o 
   6   2   0       45.69       45.25      1.58 o 
   7   2   0        8.76        8.31      0.98 o 
   8   2   0       86.17       87.28      4.52 o 
   9   2   0      128.75      133.31      5.33 o 
  -7   3   0        4.50        5.88      1.53 o 
  -6   3   0       26.58       25.87      1.69 o 
  -5   3   0        6.17        5.97      0.65 o 
  -4   3   0        5.57        6.06      0.94 o 
  -3   3   0       20.33       20.04      0.76 o 
  -2   3   0       65.43       81.85      1.21 o 
  -1   3   0      861.56     1003.27     12.48 o 
   0   3   0      159.91      206.70      2.72 o 
   1   3   0       39.59       43.11      0.75 o 
   2   3   0       44.06       31.21      0.73 o 
   3   3   0     5038.12     4670.21     78.60 o 
   4   3   0     1998.42     2085.19     50.45 o 
   5   3   0        0.62        1.05      0.25 o 
   6   3   0      107.37      124.05      4.42 o 
   7   3   0      131.20      131.05      5.87 o 
   8   3   0        3.27        3.42      0.73 o 
   9   3   0       33.09       32.88      2.32 o 
  -7   4   0        7.05        5.02      1.32 o 
  -6   4   0        0.17        0.40      0.53 o 
  -5   4   0      125.52      111.81      4.48 o 
  -4   4   0       26.12       20.61      2.04 o 
  -3   4   0      247.02      242.82      4.93 o 
  -2   4   0      345.04      365.63      5.12 o 
  -1   4   0      202.65      191.41      2.67 o 
   0   4   0     1132.34     1223.14     15.81 o 
   1   4   0     2053.37     1952.44     29.56 o 
   2   4   0      341.25      391.67      6.67 o 
   3   4   0      560.54      619.99     14.26 o 
   4   4   0      389.23      449.15      7.01 o 
   5   4   0      369.67      392.51      6.78 o 
   6   4   0      297.56      316.23      7.52 o 
   7   4   0       17.80       17.48      1.47 o 
   8   4   0       10.73       15.53      1.47 o 
   9   4   0       19.72       23.96      1.96 o 
  -6   5   0       73.50       75.39      4.15 o 
  -5   5   0       20.15       20.34      1.47 o 
  -4   5   0        0.04        0.35      0.44 o 
  -3   5   0      401.36      423.58     11.45 o 
  -2   5   0       45.67       37.60      1.31 o 
  -1   5   0      110.60       97.04      1.69 o 
   0   5   0        6.23       11.13      0.45 o 
   1   5   0      322.82      325.55      4.26 o 
   2   5   0     3815.63     3650.81     49.02 o 
   3   5   0      165.10      176.45      3.01 o 
   4   5   0       26.20       26.68      1.26 o 
   5   5   0       87.86       99.47      2.59 o 
   6   5   0       28.26       35.21      5.01 o 
   7   5   0        3.29        3.91      0.86 o 
   8   5   0       43.51       35.94      2.57 o 
   9   5   0        0.00        0.37      0.61 o 
  -5   6   0       29.12       30.58      2.55 o 
  -4   6   0      263.90      270.43      9.54 o 
  -3   6   0        2.11        6.85      1.59 o 
  -2   6   0       43.71       37.77      1.35 o 
  -1   6   0      139.70      154.74      2.59 o 
   0   6   0      689.56      711.11      9.27 o 
   1   6   0       55.56       53.97      1.09 o 
   2   6   0       26.75       28.25      0.73 o 
   3   6   0       19.48       26.75      0.85 o 
   4   6   0      201.00      191.14     10.32 o 
   5   6   0       92.58       97.30      4.68 o 
   6   6   0        4.24       11.49      1.22 o 
   7   6   0       49.60       54.75      3.91 o 
   8   6   0      108.54       96.33      5.38 o 
   9   6   0        7.12        8.80      1.47 o 
  -5   7   0       32.91       37.68      2.94 o 
  -4   7   0       18.42       18.57      2.02 o 
  -3   7   0       59.22       66.78      2.77 o 
  -2   7   0      149.58      161.42      3.90 o 
  -1   7   0       35.51       29.24      1.11 o 
   0   7   0       97.15       86.77      1.82 o 
   1   7   0      147.78      154.73      2.66 o 
   2   7   0      165.45      173.08      2.84 o 
   3   7   0      233.45      237.38      4.44 o 
   4   7   0      670.88      657.51     34.73 o 
   5   7   0       10.00        6.55      0.85 o 
   6   7   0        0.01        0.05      0.38 o 
   7   7   0       62.08       72.00      4.52 o 
   8   7   0       10.91       16.99      2.08 o 
  -4   8   0       12.58       14.84      2.08 o 
  -3   8   0        0.08       -0.15      0.56 o 
  -2   8   0       24.60       21.50      2.74 o 
  -1   8   0       33.17       37.27      1.65 o 
   0   8   0        1.11        1.05      0.40 o 
   1   8   0       23.60       20.33      0.88 o 
   2   8   0      332.59      317.63      7.06 o 
   3   8   0       37.22       40.00      2.74 o 
   4   8   0       53.01       45.19      3.12 o 
   5   8   0       46.87       56.11      4.16 o 
   6   8   0      223.21      237.89     11.74 o 
   7   8   0        0.27        0.61      0.86 o 
   8   8   0       15.62       17.48      2.20 o 
  -2   9   0       11.55       12.33      1.00 o 
  -1   9   0      106.79      101.64      3.83 o 
   0   9   0      118.98      120.46      4.28 o 
   1   9   0        9.39        9.81      1.04 o 
   2   9   0       18.06       16.99      0.94 o 
   3   9   0      246.81      254.10      7.96 o 
   4   9   0       75.90       81.55      8.37 o 
   5   9   0        0.65        1.71      0.78 o 
   6   9   0        0.13        0.61      0.98 o 
   7   9   0       79.86       86.31      5.75 o 
  -1  10   0       80.71       82.79      3.44 o 
   0  10   0       19.50       17.90      1.42 o 
   1  10   0      107.43      110.87      4.05 o 
   2  10   0       94.73       98.90      3.55 o 
   3  10   0       24.50       26.36      1.67 o 
   4  10   0       24.95       25.46      2.16 o 
   5  10   0        3.86        5.87      1.71 o 
   6  10   0        1.23        0.86      1.10 o 
   1  11   0        8.26        8.19      1.47 o 
   2  11   0        8.14        7.21      0.90 o 
   3  11   0       18.66       18.83      2.32 o 
   4  11   0        0.17        0.37      1.22 o 
  -6 -10   1       62.45       79.34      6.11 o 
  -5 -10   1      126.80      122.74      7.95 o 
  -4 -10   1       50.53       55.07      3.32 o 
  -3 -10   1        5.79        4.49      1.06 o 
  -2 -10   1       83.15       87.39      3.29 o 
  -1 -10   1        0.08        0.06      0.56 o 
   0 -10   1        7.24        7.76      1.04 o 
   1 -10   1       32.04       36.79      2.11 o 
  -7  -9   1       29.45       38.63      3.79 o 
  -6  -9   1        7.93        8.07      1.83 o 
  -5  -9   1       55.57       50.38      2.98 o 
  -4  -9   1       35.78       38.53      2.54 o 
  -3  -9   1       96.33       93.84      3.33 o 
  -2  -9   1        3.39        4.29      0.56 o 
  -1  -9   1       29.62       27.92      1.68 o 
   0  -9   1        9.72        8.74      0.93 o 
   1  -9   1       46.16       52.15      2.15 o 
   2  -9   1       15.41       19.20      1.24 o 
  -8  -8   1        6.05        4.89      1.47 o 
  -7  -8   1       17.65       20.42      2.57 o 
  -6  -8   1      117.55       60.02      4.28 o 
  -5  -8   1      113.87       59.41      4.28 o 
  -4  -8   1       31.30       25.44      4.34 o 
  -3  -8   1        5.64        5.57      0.63 o 
  -2  -8   1       81.74       83.46      2.12 o 
  -1  -8   1        4.01        5.14      0.55 o 
   0  -8   1      197.42      199.72      5.22 o 
   1  -8   1        8.00        8.67      0.98 o 
   2  -8   1        1.96        1.80      0.50 o 
   3  -8   1      131.21      146.45      4.84 o 
  -8  -7   1       30.92       25.06      2.69 o 
  -7  -7   1       14.85       13.90      1.29 o 
  -6  -7   1        4.36        5.26      3.06 o 
  -5  -7   1        9.43       13.69      1.83 o 
  -4  -7   1        9.01        7.91      0.87 o 
  -3  -7   1      128.73      120.11      2.63 o 
  -2  -7   1       58.27       48.62      1.97 o 
  -1  -7   1      656.45      647.06     10.48 o 
   0  -7   1      310.69      321.51      6.09 o 
   1  -7   1        0.15        0.35      0.37 o 
   2  -7   1        2.66        1.62      0.44 o 
   3  -7   1        0.04        0.22      0.53 o 
   4  -7   1       23.57       23.96      2.20 o 
  -8  -6   1       74.92       68.08      2.97 o 
  -7  -6   1       22.08       18.39      1.37 o 
  -6  -6   1       10.36        5.46      1.47 o 
  -5  -6   1      267.63      260.08      7.18 o 
  -4  -6   1      168.17      166.64      5.32 o 
  -3  -6   1      352.98      351.55      5.76 o 
  -2  -6   1      284.80      273.66      4.48 o 
  -1  -6   1      730.72      701.04      9.76 o 
   0  -6   1        9.98       12.71      0.56 o 
   1  -6   1       85.67       76.38      1.78 o 
   2  -6   1       36.67       32.53      1.05 o 
   3  -6   1        3.94        2.77      0.68 o 
   4  -6   1        4.82        3.39      1.08 o 
   5  -6   1        7.24        9.24      2.57 o 
  -9  -5   1       23.58       24.20      2.32 o 
  -8  -5   1      567.38      534.01     25.49 o 
  -7  -5   1      162.94       74.69      4.40 o 
  -6  -5   1      346.36      337.95     13.94 o 
  -5  -5   1        4.52        3.12      0.39 o 
  -4  -5   1      391.54      395.22      7.42 o 
  -3  -5   1      308.06      307.01      4.47 o 
  -2  -5   1      278.16      307.97      4.17 o 
  -1  -5   1      392.73      426.86      5.87 o 
   0  -5   1      327.86      332.10      4.62 o 
   1  -5   1      475.24      490.49      6.59 o 
   2  -5   1      438.57      471.64      8.02 o 
   3  -5   1       28.41       19.34      1.09 o 
   4  -5   1      174.70      165.58      6.40 o 
   5  -5   1       18.23       17.60      1.86 o 
   6  -5   1       15.46       15.13      1.90 o 
  -9  -4   1       54.64       64.79      3.91 o 
  -8  -4   1       40.99       36.55      2.57 o 
  -7  -4   1       70.94       60.02      3.42 o 
  -6  -4   1     1325.78     1391.12     28.94 o 
  -5  -4   1      269.65      274.09      5.08 o 
  -4  -4   1        0.37        0.64      0.16 o 
  -3  -4   1       72.94       92.11      1.57 o 
  -2  -4   1      959.44      950.72     12.09 o 
  -1  -4   1       48.24       49.81      0.95 o 
   0  -4   1      805.70      818.49     10.58 o 
   1  -4   1       95.76      102.02      1.83 o 
   2  -4   1       30.85       23.54      0.63 o 
   3  -4   1      605.33      571.81     16.53 o 
   4  -4   1      238.02      230.32      5.52 o 
   5  -4   1       43.57       40.40      1.96 o 
   6  -4   1        4.68        2.25      0.65 o 
   7  -4   1       69.95       75.57      4.18 o 
  -9  -3   1       49.30       40.71      2.81 o 
  -8  -3   1       53.65       70.41      3.91 o 
  -7  -3   1       40.77       37.16      2.44 o 
  -6  -3   1      645.92      632.29     17.89 o 
  -5  -3   1        4.01        6.26      0.67 o 
  -4  -3   1     2676.41     2717.89     39.85 o 
  -3  -3   1        0.85        0.77      0.17 o 
  -2  -3   1      218.32      177.70      2.94 o 
  -1  -3   1      114.16      118.29      2.00 o 
   0  -3   1      871.31      901.23     12.54 o 
   1  -3   1     1248.60     1315.49     18.12 o 
   2  -3   1     2952.10     2997.73     49.66 o 
   3  -3   1      339.97      340.37      6.22 o 
   4  -3   1       76.01       81.70      2.21 o 
   5  -3   1      509.62      492.80     10.59 o 
   6  -3   1      241.75      241.63      6.74 o 
   7  -3   1        4.25        3.72      1.11 o 
  -9  -2   1        0.10       -0.12      0.61 o 
  -8  -2   1       18.75       20.54      1.83 o 
  -7  -2   1        0.02       -0.24      0.37 o 
  -6  -2   1       40.21       46.45      2.69 o 
  -5  -2   1       23.77       29.91      0.74 o 
  -4  -2   1     4345.85     4105.67     62.75 o 
  -3  -2   1        0.38        0.60      0.12 o 
  -2  -2   1      908.76     1004.66     14.14 o 
  -1  -2   1     1637.44     1488.26     24.29 o 
   0  -2   1     1331.60     1304.41     16.93 o 
   1  -2   1       27.96       28.11      0.76 o 
   2  -2   1      574.80      614.09      9.36 o 
   3  -2   1      278.58      271.36      4.42 o 
   4  -2   1      470.70      475.08      8.35 o 
   5  -2   1      254.55      269.18      5.58 o 
   6  -2   1        9.06       10.85      0.89 o 
   7  -2   1      390.03      397.48     10.28 o 
   8  -2   1        6.90        5.23      2.02 o 
  -9  -1   1        1.15        0.26      0.67 o 
  -8  -1   1      132.98      122.82      4.18 o 
  -7  -1   1      182.76      182.15      8.44 o 
  -6  -1   1       17.16       20.05      1.71 o 
  -5  -1   1       94.20       99.07      2.02 o 
  -4  -1   1        2.43        3.59      0.46 o 
  -3  -1   1      490.04      467.55      6.86 o 
  -1  -1   1     1078.48     1011.67     11.68 o 
   0  -1   1      732.88      737.68     16.21 o 
   1  -1   1     5252.55     4634.90     75.33 o 
   2  -1   1      142.51      155.86      2.82 o 
   3  -1   1      436.25      464.07      8.00 o 
   4  -1   1      114.21      113.57      2.32 o 
   5  -1   1      314.27      319.32      5.78 o 
   6  -1   1       43.50       42.39      1.35 o 
   7  -1   1      322.92      332.22     11.42 o 
   8  -1   1       36.20       36.28      1.79 o 
  -8   0   1       38.34       42.54      1.89 o 
  -7   0   1       30.07       28.39      2.26 o 
  -6   0   1       85.10       82.05      3.42 o 
  -5   0   1      398.16      396.85      7.74 o 
  -4   0   1       28.84       34.76      1.44 o 
  -3   0   1      115.56      114.81      2.32 o 
  -2   0   1      156.84      182.94      3.91 o 
  -1   0   1      719.47      683.15     10.18 o 
   0   0   1      526.45      521.36      7.90 o 
   1   0   1      849.97      864.94     17.90 o 
   2   0   1      178.82      198.12      3.96 o 
   3   0   1       48.26       44.05      1.10 o 
   4   0   1      449.27      488.57      8.64 o 
   5   0   1      262.88      280.93      4.42 o 
   6   0   1       33.34       32.97      1.33 o 
   7   0   1        3.55        2.95      0.98 o 
   8   0   1        5.02        6.76      1.15 o 
  -8   1   1       70.87       72.39      3.84 o 
  -7   1   1      107.36      105.89      3.48 o 
  -6   1   1      116.43      110.95      3.86 o 
  -5   1   1       11.23       11.96      0.97 o 
  -4   1   1      726.15      756.26     11.56 o 
  -3   1   1      411.81      411.90      6.93 o 
  -2   1   1      161.77      182.84      4.41 o 
  -1   1   1     2332.57     2164.35     27.53 o 
   0   1   1     1765.60     1555.93     20.43 o 
   1   1   1        3.26        2.91      0.16 o 
   2   1   1      482.46      486.45      9.76 o 
   3   1   1     1006.36      979.11     23.38 o 
   4   1   1      105.73      117.66      3.07 o 
   5   1   1       74.52       81.83      1.96 o 
   6   1   1      193.17      202.87      3.32 o 
   7   1   1      390.22      381.16     11.90 o 
   8   1   1        4.64        2.71      0.74 o 
   9   1   1        0.01        0.84      0.79 o 
  -8   2   1        2.13        1.34      1.41 o 
  -7   2   1        4.61        5.05      0.78 o 
  -6   2   1       13.94       13.64      1.28 o 
  -5   2   1        9.71       10.26      0.98 o 
  -4   2   1      222.85      219.41      4.66 o 
  -3   2   1       19.56       25.46      1.01 o 
  -2   2   1     1178.26     1251.20     18.69 o 
  -1   2   1     6596.75     5803.56     66.99 o 
   0   2   1        0.25        1.70      0.13 o 
   1   2   1      695.35      714.54      9.98 o 
   2   2   1     1094.40     1162.40     33.30 o 
   3   2   1      540.42      498.75     20.61 o 
   4   2   1      483.84      477.94     10.51 o 
   5   2   1       35.51       29.66      2.35 o 
   6   2   1        3.05        2.77      0.29 o 
   7   2   1       88.36       86.92      4.16 o 
   8   2   1       11.21       10.54      1.34 o 
   9   2   1       12.06        7.88      2.14 o 
  -7   3   1       76.24       70.47      3.88 o 
  -6   3   1      172.42      177.88      5.32 o 
  -5   3   1       34.68       33.34      1.48 o 
  -4   3   1       68.43       74.67      2.09 o 
  -3   3   1        0.26        0.04      0.17 o 
  -2   3   1     3226.30     3227.51     37.38 o 
  -1   3   1      621.38      661.51      7.37 o 
   0   3   1      406.53      447.84      4.78 o 
   1   3   1     2646.63     2229.98     22.96 o 
   2   3   1      428.41      402.82      5.61 o 
   3   3   1      175.57      186.84      4.50 o 
   4   3   1      234.01      287.71      8.18 o 
   5   3   1       17.04       16.60      1.12 o 
   6   3   1      594.15      528.68     67.91 o 
   7   3   1       49.14       58.72      1.60 o 
   8   3   1       19.98       18.46      1.34 o 
   9   3   1        0.28       -0.15      0.46 o 
  -7   4   1       28.10       28.23      2.50 o 
  -6   4   1        1.14        0.74      0.54 o 
  -5   4   1       63.73       60.42      2.49 o 
  -4   4   1      179.12      172.20      4.47 o 
  -3   4   1       15.23       18.38      0.62 o 
  -2   4   1      732.00      730.72      9.70 o 
  -1   4   1      869.33      880.57     10.69 o 
   0   4   1     2009.21     2138.33     26.20 o 
   1   4   1      460.82      447.69      5.45 o 
   2   4   1      103.10      131.40      2.25 o 
   3   4   1      335.82      301.19      5.30 o 
   4   4   1        3.30        4.28      0.27 o 
   5   4   1      187.71      195.81      3.37 o 
   6   4   1        0.94        0.91      0.18 o 
   7   4   1        0.22        0.12      0.37 o 
   8   4   1        0.03        0.37      0.37 o 
   9   4   1       97.22      107.58      5.13 o 
  -6   5   1      133.28      142.32      6.22 o 
  -5   5   1        1.79        3.06      0.73 o 
  -4   5   1       79.48       69.31      2.73 o 
  -3   5   1       43.53       47.70      1.37 o 
  -2   5   1      791.48      837.07     11.99 o 
  -1   5   1        8.83        8.97      0.39 o 
   0   5   1       21.77       34.25      0.79 o 
   1   5   1      397.31      417.35      4.98 o 
   2   5   1       28.37       27.02      0.62 o 
   3   5   1      424.65      411.84      6.93 o 
   4   5   1      267.86      287.82      4.67 o 
   5   5   1      199.75      179.05      5.02 o 
   6   5   1      212.97      235.36      5.77 o 
   7   5   1      127.26      150.73      6.85 o 
   8   5   1      110.75      113.57      5.38 o 
   9   5   1       18.86       21.03      1.71 o 
  -6   6   1        1.68        1.83      1.47 o 
  -5   6   1       31.13       35.64      3.91 o 
  -4   6   1        0.55        0.38      0.76 o 
  -3   6   1       29.65       30.96      1.67 o 
  -2   6   1        1.84        3.62      0.59 o 
  -1   6   1        0.35       -0.17      0.17 o 
   0   6   1       67.89       54.83      1.13 o 
   1   6   1      437.74      468.56      6.34 o 
   2   6   1      565.96      621.22      7.76 o 
   3   6   1      145.13      172.95      3.38 o 
   4   6   1      173.12      166.44      6.78 o 
   5   6   1      290.13      281.26      5.81 o 
   6   6   1       50.41       51.06      1.78 o 
   7   6   1        0.14        0.61      0.49 o 
   8   6   1       99.65      108.31      5.50 o 
   9   6   1      100.93      110.63      5.62 o 
  -5   7   1       27.73       22.93      2.33 o 
  -4   7   1      109.27      105.97      5.01 o 
  -3   7   1       21.22       18.00      1.45 o 
  -2   7   1        1.41        1.57      0.40 o 
  -1   7   1       11.31        9.95      0.59 o 
   0   7   1       58.34       54.84      1.25 o 
   1   7   1      542.36      532.72      7.53 o 
   2   7   1      141.49      133.01      2.40 o 
   3   7   1      400.52      432.71     13.11 o 
   4   7   1       42.93       44.43      1.71 o 
   5   7   1        2.97        0.81      0.50 o 
   6   7   1       10.14        9.25      0.94 o 
   7   7   1      117.65      108.06      8.74 o 
   8   7   1        0.36        0.33      0.47 o 
   9   7   1        2.50        2.44      0.98 o 
  -4   8   1       72.04       69.69      4.05 o 
  -3   8   1       15.59       19.91      1.53 o 
  -2   8   1       81.24       90.04      2.89 o 
  -1   8   1       75.56       77.46      2.57 o 
   0   8   1       36.95       39.40      1.46 o 
   1   8   1       90.03       90.69      2.77 o 
   2   8   1        2.57        3.41      0.41 o 
   3   8   1      149.28      117.28     12.59 o 
   4   8   1       25.81       26.68      4.10 o 
   5   8   1      117.19      113.57      6.48 o 
   6   8   1        0.25       -0.13      0.47 o 
   7   8   1       13.95       13.69      1.96 o 
   8   8   1        3.72        6.11      1.47 o 
  -3   9   1       30.58       28.73      2.93 o 
  -2   9   1       20.51       19.82      1.83 o 
  -1   9   1        3.67        4.27      0.82 o 
   0   9   1      184.73      177.03      5.71 o 
   1   9   1       98.29       97.66      3.06 o 
   2   9   1        1.10        0.78      0.36 o 
   3   9   1       58.51       59.53      3.40 o 
   4   9   1        0.08        0.38      0.56 o 
   5   9   1        4.69        6.16      1.08 o 
   6   9   1        6.53        4.89      0.99 o 
   7   9   1        2.51        2.32      1.22 o 
   8   9   1        0.05        0.61      0.98 o 
  -1  10   1        1.10        1.50      0.73 o 
   0  10   1        3.17        0.84      0.64 o 
   1  10   1       40.24       38.86      3.55 o 
   2  10   1       12.97       10.48      0.82 o 
   3  10   1        5.19        5.39      0.87 o 
   4  10   1        0.86        0.72      0.68 o 
   5  10   1      121.03      127.38      7.82 o 
   6  10   1       40.24       44.25      4.03 o 
   7  10   1       29.39       29.46      3.30 o 
   1  11   1       14.58       14.77      1.32 o 
   2  11   1       95.39       94.88      3.41 o 
   3  11   1       27.02       28.08      1.85 o 
   4  11   1        1.55        0.98      1.22 o 
   5  11   1        0.62        0.12      1.10 o 
  -5 -10   2       79.65       84.35      6.36 o 
  -4 -10   2       47.93       43.89      4.40 o 
  -3 -10   2       10.03       11.37      1.83 o 
  -2 -10   2       39.48       43.20      2.11 o 
  -1 -10   2      105.20      109.28      4.10 o 
   0 -10   2      102.15      105.19      4.11 o 
  -6  -9   2       42.45       53.79      4.65 o 
  -5  -9   2       13.42       13.32      2.32 o 
  -4  -9   2       59.99       66.68      3.67 o 
  -3  -9   2        8.42        7.31      1.56 o 
  -2  -9   2        0.48        0.32      0.38 o 
  -1  -9   2      168.91      180.08      4.91 o 
   0  -9   2       86.81       93.72      3.16 o 
   1  -9   2      121.04      126.47      4.76 o 
   2  -9   2       16.47       20.39      1.28 o 
  -7  -8   2       18.26       18.70      2.57 o 
  -6  -8   2       35.86       35.94      3.55 o 
  -5  -8   2       13.94       15.30      1.55 o 
  -4  -8   2       50.12       52.22      2.89 o 
  -3  -8   2      507.61      533.74     12.83 o 
  -2  -8   2      449.30      469.38     11.39 o 
  -1  -8   2        9.70       10.49      0.89 o 
   0  -8   2        4.98        4.31      0.69 o 
   1  -8   2       13.57       13.43      1.04 o 
   2  -8   2       22.96       22.38      1.27 o 
   3  -8   2       16.97       15.90      5.26 o 
  -8  -7   2       47.79       62.83      4.65 o 
  -7  -7   2        9.23        9.05      1.71 o 
  -6  -7   2       19.68       19.24      2.14 o 
  -5  -7   2       33.61       41.75      2.38 o 
  -4  -7   2      583.97      591.97     15.03 o 
  -3  -7   2       23.43       20.82      0.98 o 
  -2  -7   2        4.61        6.94      0.62 o 
  -1  -7   2      312.44      315.19      6.05 o 
   0  -7   2      216.41      217.55      5.55 o 
   1  -7   2      171.80      172.81      3.84 o 
   2  -7   2       59.68       59.78      1.80 o 
   3  -7   2       20.41       22.62      2.05 o 
   4  -7   2       12.54       12.75      1.76 o 
  -8  -6   2        4.55        3.42      1.22 o 
  -7  -6   2       21.27       16.57      1.37 o 
  -6  -6   2      101.93      107.89      5.75 o 
  -5  -6   2       23.88       18.34      1.42 o 
  -4  -6   2       64.23       72.96      1.87 o 
  -3  -6   2      155.04      174.54      2.96 o 
  -2  -6   2      578.39      582.98     10.78 o 
  -1  -6   2      604.16      596.07      8.92 o 
   0  -6   2      421.30      448.31      7.05 o 
   1  -6   2      235.27      225.72      4.59 o 
   2  -6   2        0.03        1.08      0.34 o 
   3  -6   2      250.51      238.39      8.84 o 
   4  -6   2       48.46       55.88      2.70 o 
   5  -6   2       22.97       24.41      2.25 o 
  -8  -5   2      173.17      172.79     14.98 o 
  -7  -5   2        8.30        6.80      0.85 o 
  -6  -5   2       22.13       17.82      1.79 o 
  -5  -5   2       87.14      103.08      3.25 o 
  -4  -5   2       23.10       18.71      0.95 o 
  -3  -5   2       12.83       12.60      0.53 o 
  -2  -5   2      741.79      735.95     10.16 o 
  -1  -5   2        0.13        0.50      0.19 o 
   0  -5   2        3.83        2.60      0.28 o 
   1  -5   2      979.47      943.03     14.11 o 
   2  -5   2      556.26      595.77     17.27 o 
   3  -5   2      302.91      294.25      7.60 o 
   4  -5   2       11.41       14.06      1.27 o 
   5  -5   2      185.29      190.07      6.04 o 
   6  -5   2      137.41      125.92      5.75 o 
  -9  -4   2        0.74        0.49      0.73 o 
  -8  -4   2       90.94       94.20      6.36 o 
  -6  -4   2        0.29        1.44      0.69 o 
  -5  -4   2       17.25       12.71      0.71 o 
  -4  -4   2       16.60       10.89      0.65 o 
  -3  -4   2       98.04      111.01      1.85 o 
  -2  -4   2     1415.54     1489.06     19.62 o 
  -1  -4   2     1067.25     1095.45     15.03 o 
   0  -4   2      965.21      966.03     13.60 o 
   1  -4   2       22.40       18.50      0.99 o 
   2  -4   2        9.91        7.42      0.43 o 
   3  -4   2      860.09      853.88     21.05 o 
   4  -4   2        9.64       12.05      1.42 o 
   5  -4   2       38.06       39.32      1.73 o 
   6  -4   2       48.83       44.40      2.92 o 
   7  -4   2        9.75       11.27      1.70 o 
  -9  -3   2       11.31        8.44      1.34 o 
  -8  -3   2       24.03       26.41      1.51 o 
  -7  -3   2       26.21       25.59      1.37 o 
  -6  -3   2      246.14      243.73      7.50 o 
  -5  -3   2        6.89        8.97      0.61 o 
  -4  -3   2        1.62        0.87      0.17 o 
  -3  -3   2     1246.82     1273.23     17.11 o 
  -2  -3   2      286.75      284.19      3.37 o 
  -1  -3   2      433.09      410.96      8.16 o 
   0  -3   2      106.44       90.88      1.59 o 
   1  -3   2      557.63      523.78      7.52 o 
   2  -3   2        1.02        1.27      0.18 o 
   3  -3   2       89.75       87.37      2.45 o 
   4  -3   2        0.02        0.53      0.41 o 
   5  -3   2      702.58      689.32     16.60 o 
   6  -3   2       19.23       19.99      2.38 o 
   7  -3   2      111.81      114.17      5.24 o 
  -9  -2   2       48.52       57.95      3.79 o 
  -8  -2   2       21.86       18.58      1.25 o 
  -7  -2   2      116.17      109.98      3.79 o 
  -6  -2   2       89.93       90.46      3.10 o 
  -5  -2   2       82.16       87.51      1.57 o 
  -4  -2   2        4.94        3.35      0.21 o 
  -3  -2   2     1095.39     1181.57     17.14 o 
  -2  -2   2     1576.70     1571.73     23.36 o 
  -1  -2   2      846.75      896.44     12.37 o 
   0  -2   2      692.54      737.54      9.68 o 
   1  -2   2        6.93       13.39      0.43 o 
   2  -2   2       60.58       70.32      1.55 o 
   3  -2   2      114.47      118.26      2.18 o 
   4  -2   2       38.90       31.64      1.24 o 
   5  -2   2       74.43       73.60      2.27 o 
   6  -2   2        0.55        0.62      0.34 o 
   7  -2   2        8.31        7.10      1.27 o 
   8  -2   2      140.04      144.57      6.14 o 
  -8  -1   2      129.86      132.02      4.62 o 
  -7  -1   2       12.85       13.70      1.59 o 
  -6  -1   2       51.18       53.72      2.08 o 
  -5  -1   2       46.13       41.09      0.93 o 
  -4  -1   2      117.33      105.08      1.59 o 
  -3  -1   2      204.77      249.57      4.56 o 
  -2  -1   2       37.81       52.54      1.05 o 
  -1  -1   2      136.84      130.11      1.70 o 
   0  -1   2      822.95      850.39     11.69 o 
   1  -1   2     2969.96     2762.25     40.62 o 
   2  -1   2      522.38      523.46      8.34 o 
   3  -1   2      111.54      114.29      2.03 o 
   4  -1   2        1.18        1.30      0.33 o 
   5  -1   2      217.04      220.20      5.11 o 
   6  -1   2      159.97      156.73      4.38 o 
   7  -1   2      202.87      201.40      4.83 o 
   8  -1   2       44.10       43.30      1.96 o 
  -8   0   2        1.45        1.34      0.56 o 
  -7   0   2       35.14       37.90      1.88 o 
  -6   0   2      267.15      275.43      8.56 o 
  -5   0   2      658.17      681.98     13.05 o 
  -4   0   2       97.71      104.99      1.58 o 
  -3   0   2      486.41      482.63      7.10 o 
  -2   0   2      169.56      168.90      2.88 o 
  -1   0   2     1097.53      984.42     16.76 o 
   0   0   2     3054.93     2701.30     33.64 o 
   1   0   2     1621.14     1498.93     22.85 o 
   2   0   2        1.16        4.57      0.27 o 
   3   0   2     2150.02     2095.64     35.29 o 
   4   0   2       63.90       50.28      1.35 o 
   5   0   2       65.92       75.85      1.86 o 
   6   0   2       84.80       87.87      3.09 o 
   7   0   2      104.85      107.51      3.47 o 
   8   0   2      252.05      242.45      8.54 o 
  -8   1   2        1.95        0.81      0.85 o 
  -7   1   2       34.10       31.09      1.79 o 
  -6   1   2      156.35      158.95      5.30 o 
  -5   1   2        3.72        2.84      0.40 o 
  -4   1   2      191.70      228.89      4.40 o 
  -3   1   2      984.62      930.80     21.06 o 
  -2   1   2     1112.48     1066.52     15.85 o 
  -1   1   2      640.31      676.09      8.25 o 
   0   1   2     4037.74     3446.20     42.38 o 
   1   1   2     1410.55     1318.45     31.48 o 
   2   1   2     2463.43     2218.68     53.76 o 
   3   1   2      279.60      269.16      6.24 o 
   4   1   2       55.36       51.98      2.81 o 
   5   1   2      442.29      443.47      7.26 o 
   6   1   2       13.77       18.50      0.75 o 
   7   1   2       59.75       63.01      2.60 o 
   8   1   2       72.83       70.35      3.30 o 
   9   1   2       22.02       18.21      3.67 o 
  -8   2   2       34.62       34.86      2.67 o 
  -7   2   2       19.81       19.24      1.52 o 
  -6   2   2      242.54      230.25      6.37 o 
  -5   2   2      429.23      434.28      9.71 o 
  -4   2   2      327.29      336.33      7.56 o 
  -3   2   2      245.61      269.76      4.16 o 
  -2   2   2       42.25       64.65      1.01 o 
  -1   2   2     1867.86     1749.74     32.03 o 
   0   2   2     4169.86     3623.54     40.59 o 
   1   2   2      391.63      410.93      6.50 o 
   2   2   2      524.96      516.79     11.59 o 
   3   2   2      161.85      161.92      3.93 o 
   4   2   2        0.80        1.73      0.41 o 
   5   2   2      316.37      312.64      9.58 o 
   6   2   2       34.69       32.49      1.40 o 
   7   2   2      291.54      301.65      5.76 o 
   8   2   2      109.44      112.88      4.34 o 
   9   2   2      172.36      167.61      6.19 o 
  -7   3   2        7.20        8.64      1.47 o 
  -6   3   2      101.11       99.63      3.72 o 
  -5   3   2       72.77       69.84      2.33 o 
  -4   3   2      158.16      147.78      3.50 o 
  -3   3   2      486.48      492.33      8.17 o 
  -2   3   2       29.79       27.71      0.58 o 
  -1   3   2       11.52       11.10      0.30 o 
   0   3   2       10.37       10.33      0.25 o 
   1   3   2      923.67      908.45     10.30 o 
   2   3   2      166.45      181.85      2.96 o 
   3   3   2      138.99      148.11      5.30 o 
   4   3   2      139.59      155.34      4.31 o 
   5   3   2       21.97       21.32      1.27 o 
   6   3   2      446.63      446.60     30.99 o 
   7   3   2       17.07       17.67      1.72 o 
   8   3   2       10.01        7.98      1.89 o 
   9   3   2        0.02        0.22      0.46 o 
  -7   4   2       62.70       60.45      3.72 o 
  -6   4   2       72.46       66.71      2.83 o 
  -5   4   2        0.19       -0.13      0.42 o 
  -4   4   2       32.22       31.20      1.44 o 
  -3   4   2       25.28       25.98      0.82 o 
  -2   4   2      275.16      285.30      3.72 o 
  -1   4   2      917.76     1017.16     11.76 o 
   0   4   2       51.31       35.87      0.63 o 
   1   4   2      204.74      208.95      2.61 o 
   2   4   2      140.55      134.80      2.01 o 
   3   4   2       31.28       36.26      1.34 o 
   4   4   2      406.66      428.04     11.40 o 
   5   4   2      728.35      666.02     15.89 o 
   6   4   2       36.14       37.61      1.93 o 
   8   4   2      144.25      139.73      8.44 o 
   9   4   2       59.35       57.96      2.56 o 
  -6   5   2       24.70       20.29      2.14 o 
  -5   5   2       45.76       45.51      3.35 o 
  -4   5   2        6.43        5.16      0.99 o 
  -3   5   2      748.00      744.48     13.70 o 
  -2   5   2      554.35      536.92      7.97 o 
  -1   5   2       16.06       14.51      0.48 o 
   0   5   2      102.60      106.24      1.54 o 
   1   5   2       26.59       14.94      0.43 o 
   2   5   2        4.92        2.40      0.33 o 
   3   5   2      445.04      464.72      7.17 o 
   4   5   2       69.19       60.58      1.30 o 
   5   5   2      887.31      884.89     18.71 o 
   6   5   2        1.68        1.21      0.25 o 
   7   5   2       25.49       24.45      1.59 o 
   8   5   2        0.12        0.00      0.37 o 
   9   5   2        0.53        1.34      0.61 o 
  -6   6   2        7.79        9.54      2.20 o 
  -5   6   2       58.50       65.98      5.50 o 
  -4   6   2       24.33       25.69      1.65 o 
  -3   6   2      184.25      168.68      3.53 o 
  -2   6   2        3.40        1.15      0.42 o 
  -1   6   2      446.80      459.01      6.53 o 
   0   6   2      127.11      126.69      2.06 o 
   1   6   2       32.24       37.92      0.86 o 
   2   6   2      127.44      135.12      2.09 o 
   3   6   2      114.03      104.11      4.18 o 
   4   6   2      105.14       92.82      2.35 o 
   5   6   2       64.96       66.23      3.28 o 
   6   6   2        2.29        3.05      0.57 o 
   7   6   2        3.48        3.18      0.86 o 
   8   6   2       16.99       20.42      1.71 o 
   9   6   2       30.07       33.50      2.32 o 
  -5   7   2        0.05       -0.20      0.76 o 
  -4   7   2      228.65      228.47      8.51 o 
  -3   7   2      639.91      616.93     14.62 o 
  -2   7   2       12.46       15.93      0.91 o 
  -1   7   2       23.44       26.72      1.01 o 
   0   7   2        3.74        4.99      0.38 o 
   1   7   2        7.81        9.20      0.62 o 
   2   7   2       37.78       43.14      1.21 o 
   3   7   2       13.46       11.13      0.83 o 
   4   7   2      497.87      471.53     12.07 o 
   5   7   2        0.87        1.56      0.74 o 
   6   7   2       35.42       34.92      1.98 o 
   7   7   2      125.37      129.29      4.58 o 
   8   7   2       41.40       45.96      3.18 o 
   9   7   2       17.66       16.87      1.83 o 
  -4   8   2      111.21      110.40      6.23 o 
  -3   8   2       14.70       13.93      1.27 o 
  -2   8   2       70.23       72.92      2.46 o 
  -1   8   2       53.91       61.29      2.18 o 
   0   8   2       69.48       58.71      1.66 o 
   1   8   2      185.09      181.29      3.83 o 
   2   8   2        3.06        3.87      0.41 o 
   3   8   2        5.93        5.11      0.83 o 
   4   8   2        3.06        3.32      0.76 o 
   5   8   2       48.62       50.53      2.63 o 
   6   8   2        0.05       -0.24      0.43 o 
   7   8   2       66.03       65.53      2.89 o 
   8   8   2      168.49      168.77      5.82 o 
  -3   9   2       11.18        9.90      1.96 o 
  -2   9   2       20.30       19.51      1.44 o 
  -1   9   2       93.26       93.66      3.53 o 
   0   9   2       36.22       35.20      1.90 o 
   1   9   2        0.08        0.38      0.39 o 
   2   9   2      109.18      108.48      3.16 o 
   3   9   2        2.73        3.32      0.65 o 
   4   9   2       14.25       13.45      2.08 o 
   5   9   2       39.91       37.16      3.42 o 
   6   9   2      239.74      240.08      8.21 o 
   7   9   2       70.65       83.62      5.38 o 
   8   9   2        9.95       10.51      1.83 o 
  -1  10   2       63.03       59.57      2.71 o 
   0  10   2      208.27      199.21      6.35 o 
   1  10   2       39.82       46.49      2.24 o 
   2  10   2       14.05       14.14      0.91 o 
   3  10   2        0.24       -0.44      0.44 o 
   4  10   2       23.37       22.49      2.81 o 
   5  10   2        0.34        0.12      0.98 o 
   6  10   2       19.71       23.96      2.93 o 
   7  10   2      103.91      107.70      6.85 o 
   0  11   2       30.29       34.11      2.93 o 
   1  11   2       17.76       15.21      2.08 o 
   2  11   2       24.31       26.93      1.52 o 
   3  11   2        1.32        3.19      0.82 o 
   4  11   2        1.24        2.32      1.47 o 
   5  11   2       20.12       20.90      3.06 o 
   6  11   2        2.42        3.79      1.71 o 
  -4 -10   3        6.08        5.99      1.96 o 
  -3 -10   3      132.67      139.73      7.21 o 
  -2 -10   3      105.12      101.22      3.72 o 
  -1 -10   3        4.58        4.09      0.88 o 
  -6  -9   3        0.54        2.32      1.47 o 
  -5  -9   3      243.15      257.09     13.45 o 
  -4  -9   3      226.95      229.92      8.59 o 
  -3  -9   3       44.77       46.57      2.27 o 
  -2  -9   3        7.49        8.82      0.97 o 
  -1  -9   3        0.40        0.19      0.51 o 
   0  -9   3       29.34       27.87      1.63 o 
   1  -9   3        6.13        4.56      0.82 o 
  -7  -8   3        8.86       13.45      2.32 o 
  -6  -8   3      106.74      107.21      6.97 o 
  -5  -8   3       12.95       11.44      1.46 o 
  -4  -8   3       12.95       16.39      1.32 o 
  -3  -8   3      360.14      362.53      9.26 o 
  -2  -8   3        1.24        0.77      0.38 o 
  -1  -8   3      486.17      469.37     27.63 o 
   0  -8   3       10.95       10.28      0.97 o 
   1  -8   3        0.01       -0.25      0.44 o 
   2  -8   3        0.54        0.46      0.40 o 
   3  -8   3        6.58        9.86      1.65 o 
  -7  -7   3        2.15        3.18      1.34 o 
  -6  -7   3       10.34       11.29      1.34 o 
  -5  -7   3       48.35       45.02      3.18 o 
  -4  -7   3        0.10        0.24      0.52 o 
  -3  -7   3       33.14       28.04      1.20 o 
  -2  -7   3      219.49      219.66      4.17 o 
  -1  -7   3      100.85       96.24      2.41 o 
   0  -7   3      106.02      111.70      3.36 o 
   1  -7   3      260.53      274.14      8.41 o 
   2  -7   3       14.73       16.02      0.92 o 
   3  -7   3       33.09       30.19      1.68 o 
   4  -7   3       86.35       93.28      3.94 o 
  -8  -6   3        0.53        0.61      0.86 o 
  -7  -6   3        5.87        7.95      1.59 o 
  -6  -6   3       24.64       28.14      1.90 o 
  -5  -6   3       17.44       18.50      1.51 o 
  -4  -6   3       29.51       25.38      2.75 o 
  -3  -6   3       80.26       87.70      3.82 o 
  -2  -6   3      578.26      581.29     11.90 o 
  -1  -6   3      564.19      542.71      9.13 o 
   0  -6   3       30.25       30.40      1.08 o 
   1  -6   3       63.42       58.18      1.88 o 
   2  -6   3       37.29       37.54      1.43 o 
   3  -6   3      175.24      190.43      5.63 o 
   4  -6   3       31.68       30.20      2.00 o 
   5  -6   3       32.02       28.54      2.07 o 
  -8  -5   3       20.61       25.18      2.57 o 
  -7  -5   3       47.38       47.65      2.50 o 
  -6  -5   3       30.81       26.02      1.72 o 
  -5  -5   3      129.33      124.06      6.83 o 
  -4  -5   3      154.48      139.31      3.11 o 
  -3  -5   3      102.85       89.13      1.83 o 
  -2  -5   3       94.86       97.12      1.81 o 
  -1  -5   3      583.28      621.22      8.31 o 
   0  -5   3      270.85      263.49      4.42 o 
   1  -5   3      269.75      237.81      4.80 o 
   2  -5   3      118.29      125.89      5.68 o 
   3  -5   3        0.03        0.12      0.43 o 
   4  -5   3       20.27       18.40      1.83 o 
   5  -5   3       13.57       11.05      1.32 o 
   6  -5   3        1.27        1.93      0.82 o 
  -8  -4   3       34.24       27.02      2.57 o 
  -7  -4   3       75.70       87.70      3.50 o 
  -6  -4   3       31.73       38.26      1.67 o 
  -5  -4   3      112.90      114.51      3.47 o 
  -4  -4   3       18.98       15.69      0.72 o 
  -3  -4   3     1157.43     1173.57     15.82 o 
  -2  -4   3      219.64      201.41      4.76 o 
  -1  -4   3      131.35      152.23      2.54 o 
   0  -4   3        0.11        0.33      0.20 o 
   1  -4   3        1.33        0.83      0.20 o 
   2  -4   3       92.25       81.21      2.00 o 
   3  -4   3       33.59       30.90      1.58 o 
   4  -4   3      114.21      125.02      5.10 o 
   5  -4   3      112.40      120.89      5.23 o 
   6  -4   3        7.48        8.24      1.17 o 
  -8  -3   3      109.67      112.09      4.19 o 
  -7  -3   3        0.23        0.20      0.38 o 
  -6  -3   3       14.73       24.53      3.01 o 
  -5  -3   3       78.88       80.96      3.17 o 
  -4  -3   3      330.37      351.19      6.21 o 
  -3  -3   3      189.20      186.95      3.02 o 
  -2  -3   3        0.25        1.98      0.22 o 
  -1  -3   3      816.34      887.41     14.62 o 
   0  -3   3        0.00        1.90      0.28 o 
   1  -3   3     3132.18     3186.09     43.91 o 
   2  -3   3       27.30       23.70      0.57 o 
   3  -3   3       15.49       17.24      1.25 o 
   4  -3   3       27.63       30.27      1.98 o 
   5  -3   3      151.49      142.68      4.39 o 
   6  -3   3       34.13       40.07      1.99 o 
   7  -3   3        4.89        3.94      1.01 o 
  -8  -2   3        0.01       -0.14      0.47 o 
  -7  -2   3        5.65        6.25      0.78 o 
  -6  -2   3       29.35       31.46      3.06 o 
  -5  -2   3      118.25      116.34      3.74 o 
  -4  -2   3        0.48        0.35      0.24 o 
  -3  -2   3       33.51       41.33      1.00 o 
  -2  -2   3        8.26       10.94      0.29 o 
  -1  -2   3     1535.88     1491.06     20.48 o 
   0  -2   3      177.69      175.23      2.70 o 
   1  -2   3      532.46      590.05      8.32 o 
   2  -2   3      462.48      483.16      8.99 o 
   3  -2   3     1289.18     1371.78     24.59 o 
   4  -2   3      586.28      598.43     12.71 o 
   5  -2   3       72.63       66.76      2.35 o 
   6  -2   3        4.32        4.52      0.64 o 
   7  -2   3        3.91        4.19      0.64 o 
   8  -2   3        0.06       -0.28      0.74 o 
  -8  -1   3       18.56       22.13      2.20 o 
  -7  -1   3       97.48      103.08      7.03 o 
  -6  -1   3       66.75       68.80      2.68 o 
  -5  -1   3        4.40        6.13      0.61 o 
  -4  -1   3      450.41      460.06      9.01 o 
  -3  -1   3      575.91      600.98     11.62 o 
  -2  -1   3      243.56      240.39      3.49 o 
  -1  -1   3      204.64      226.05      3.29 o 
   0  -1   3     2208.78     2014.47     30.14 o 
   1  -1   3     2086.68     2035.70     33.03 o 
   2  -1   3        3.55        2.66      0.22 o 
   3  -1   3      457.98      528.87      9.05 o 
   4  -1   3     1392.08     1454.63     24.16 o 
   5  -1   3      176.25      187.87      4.46 o 
   6  -1   3        0.09       -0.27      0.29 o 
   7  -1   3        3.30        3.13      0.88 o 
   8  -1   3       12.48        9.22      1.08 o 
  -8   0   3       49.75       47.07      3.55 o 
  -7   0   3        0.94        0.49      0.43 o 
  -6   0   3       34.83       30.25      1.64 o 
  -5   0   3      146.78      146.04      4.79 o 
  -4   0   3      681.41      692.52     10.75 o 
  -3   0   3       94.03       88.80      2.24 o 
  -2   0   3      633.80      624.32      8.70 o 
  -1   0   3      137.92      124.88      1.69 o 
   0   0   3       61.51       53.88      0.75 o 
   1   0   3       15.83       16.30      0.35 o 
   2   0   3      548.74      560.40      8.81 o 
   3   0   3     1956.14     2107.30     42.12 o 
   4   0   3       80.03       74.17      1.76 o 
   5   0   3      359.92      396.12      8.65 o 
   6   0   3        4.76        5.18      0.81 o 
   7   0   3       61.66       65.14      3.14 o 
   8   0   3       56.08       56.06      2.36 o 
  -8   1   3       88.37       88.26      5.50 o 
  -7   1   3      110.25      115.15      4.40 o 
  -6   1   3       78.12       81.44      3.23 o 
  -5   1   3      140.77      131.35      6.36 o 
  -4   1   3      275.47      259.52      5.17 o 
  -3   1   3       78.80       73.71      1.35 o 
  -2   1   3      267.20      312.13      4.13 o 
  -1   1   3      220.68      194.35      2.66 o 
   0   1   3        7.18        5.55      0.16 o 
   1   1   3       99.26      116.21      1.60 o 
   2   1   3      577.69      544.40      9.36 o 
   3   1   3      454.54      512.99      8.93 o 
   4   1   3       45.60       61.68      1.43 o 
   5   1   3        2.93        2.27      0.60 o 
   6   1   3      824.75      851.52     15.55 o 
   7   1   3      520.70      529.96     15.96 o 
   8   1   3       18.45       18.33      1.57 o 
   9   1   3        2.04        2.67      0.98 o 
  -8   2   3        5.60        5.38      1.59 o 
  -7   2   3       57.91       54.03      4.03 o 
  -6   2   3       23.15       24.89      2.02 o 
  -5   2   3      187.42      196.30      6.47 o 
  -4   2   3      113.55      117.20      3.06 o 
  -3   2   3       63.49       51.52      1.23 o 
  -2   2   3      249.76      279.51      3.78 o 
  -1   2   3     1037.46     1134.98     12.95 o 
   0   2   3      839.11      893.15     10.41 o 
   1   2   3       22.94       25.85      0.42 o 
   2   2   3        0.29        0.50      0.15 o 
   3   2   3       76.27       56.72      1.31 o 
   4   2   3      355.19      370.96      8.56 o 
   5   2   3      315.00      343.44      7.08 o 
   6   2   3       61.78       62.23      3.23 o 
   7   2   3      334.53      337.84      9.61 o 
   8   2   3       14.26       11.80      1.96 o 
   9   2   3        4.50        3.74      0.79 o 
  -7   3   3        6.13        4.76      1.34 o 
  -6   3   3        8.65        7.45      0.95 o 
  -5   3   3       51.56       50.39      2.93 o 
  -4   3   3       15.02       14.36      1.02 o 
  -3   3   3      400.69      388.67      6.74 o 
  -2   3   3       24.70       17.44      0.56 o 
  -1   3   3      216.88      242.22      2.98 o 
   0   3   3       22.89       21.09      0.42 o 
   1   3   3     2313.20     2063.23     31.88 o 
   2   3   3       67.67       80.99      1.52 o 
   3   3   3       13.09       11.28      0.38 o 
   4   3   3      333.35      338.70      6.44 o 
   5   3   3      856.77      846.76     16.20 o 
   6   3   3      464.22      476.37     15.26 o 
   7   3   3      141.38      145.49      6.00 o 
   8   3   3      134.58      125.67      7.82 o 
   9   3   3       10.42       10.22      0.91 o 
  -7   4   3        0.00        0.10      0.92 o 
  -6   4   3        3.92        3.22      1.96 o 
  -5   4   3       50.87       51.98      2.32 o 
  -4   4   3       71.31       69.86      2.33 o 
  -3   4   3      148.90      157.53      3.31 o 
  -2   4   3      974.10     1024.59     13.46 o 
  -1   4   3     1665.03     1594.74     18.20 o 
   0   4   3      137.97      171.11      2.14 o 
   1   4   3      122.03      135.89      1.85 o 
   2   4   3       33.85       25.88      0.84 o 
   3   4   3      545.90      492.66      8.41 o 
   4   4   3       42.93       47.14      1.18 o 
   5   4   3        0.10        0.27      0.13 o 
   6   4   3      795.55      782.15     16.31 o 
   7   4   3        0.10       -0.28      0.56 o 
   8   4   3       53.98       55.50      4.65 o 
   9   4   3       27.74       28.24      3.55 o 
  -6   5   3        1.11        0.81      0.90 o 
  -5   5   3       12.37       10.54      1.16 o 
  -4   5   3      161.13      156.57      4.85 o 
  -3   5   3      143.46      141.70      2.82 o 
  -2   5   3      321.84      337.14      5.21 o 
  -1   5   3        7.81       12.31      0.50 o 
   0   5   3      573.99      613.25      7.25 o 
   1   5   3       54.16       47.33      0.79 o 
   2   5   3      127.73      134.63      2.17 o 
   3   5   3      157.59      159.82      2.57 o 
   4   5   3      195.33      197.34      4.40 o 
   5   5   3       12.69        9.88      0.54 o 
   6   5   3       20.90       16.93      0.77 o 
   7   5   3      302.07      304.52      6.23 o 
   8   5   3       36.84       37.90      3.67 o 
  -5   6   3       56.64       62.19      3.71 o 
  -4   6   3        4.46        5.80      0.93 o 
  -3   6   3       45.29       51.72      1.48 o 
  -2   6   3      340.87      332.85      5.26 o 
  -1   6   3       68.30       67.93      1.53 o 
   0   6   3      172.52      169.39      2.57 o 
   1   6   3      116.14      104.87      1.66 o 
   2   6   3      175.70      167.60      2.13 o 
   3   6   3       53.45       53.72      1.34 o 
   4   6   3      434.54      425.36      8.19 o 
   5   6   3       14.42       11.61      0.86 o 
   6   6   3        1.66        2.64      0.55 o 
   7   6   3      294.33      296.57     12.59 o 
   8   6   3      241.70      244.62     10.51 o 
   9   6   3       51.65       52.20      2.93 o 
  -5   7   3       14.64       14.30      3.12 o 
  -4   7   3        2.72        4.33      0.95 o 
  -3   7   3        3.00        3.21      0.55 o 
  -2   7   3       10.69       10.69      0.88 o 
  -1   7   3        5.92        6.50      0.76 o 
   0   7   3       48.44       45.20      1.82 o 
   1   7   3      258.30      253.77      4.51 o 
   2   7   3      416.83      419.75      7.05 o 
   3   7   3       10.45        9.98      0.63 o 
   4   7   3       35.72       31.81      1.36 o 
   5   7   3       47.43       46.92      1.88 o 
   6   7   3      306.23      315.05      9.45 o 
   7   7   3       49.09       49.56      2.57 o 
   8   7   3       52.93       49.51      3.18 o 
   9   7   3       69.33       74.69      4.16 o 
  -4   8   3       28.81       22.81      3.97 o 
  -3   8   3        9.29        7.90      1.05 o 
  -2   8   3       36.81       43.33      1.80 o 
  -1   8   3      277.83      247.34      7.30 o 
   0   8   3      133.89      124.71      3.26 o 
   1   8   3        0.76       -0.28      0.28 o 
   2   8   3        6.39        5.30      0.46 o 
   3   8   3      360.42      338.89     11.74 o 
   4   8   3      164.86      151.30      5.48 o 
   5   8   3        2.67        2.94      0.69 o 
   6   8   3       40.70       34.47      1.96 o 
   7   8   3       62.29       61.60      4.03 o 
   8   8   3        3.46        3.98      0.76 o 
  -3   9   3       22.15       26.53      2.81 o 
  -2   9   3       70.30       70.43      2.90 o 
  -1   9   3       11.30       15.89      2.08 o 
   0   9   3       58.02       58.99      2.59 o 
   1   9   3      269.55      259.41      5.38 o 
   2   9   3        6.63        5.84      0.61 o 
   3   9   3        3.15        4.40      0.71 o 
   4   9   3        7.98        8.66      1.20 o 
   5   9   3       71.50       66.27      3.23 o 
   6   9   3       19.47       19.46      1.60 o 
   7   9   3        1.36        2.08      1.10 o 
   8   9   3        0.26        1.47      1.10 o 
  -1  10   3       30.76       30.67      2.08 o 
   0  10   3        2.21        2.02      0.98 o 
   1  10   3       38.45       30.95      1.76 o 
   2  10   3       11.83       12.57      1.02 o 
   3  10   3      148.34      148.12      5.49 o 
   4  10   3       52.04       53.79      4.52 o 
   5  10   3       37.66       39.36      3.67 o 
   6  10   3        4.89        5.62      1.71 o 
   7  10   3       18.90       17.36      2.57 o 
   0  11   3       11.78       12.48      1.30 o 
   1  11   3       17.99       22.26      1.58 o 
   2  11   3        6.75        6.69      0.83 o 
   3  11   3       65.87       61.41      2.71 o 
   4  11   3        5.26        4.52      1.71 o 
   5  11   3        3.76        3.67      1.59 o 
   6  11   3       61.21       61.98      5.13 o 
  -5  -9   4       51.71       58.19      5.26 o 
  -4  -9   4        3.91        5.13      1.83 o 
  -3  -9   4       28.79       26.09      1.97 o 
  -2  -9   4        0.00       -0.07      0.46 o 
  -1  -9   4       13.05       13.89      1.16 o 
   0  -9   4      167.12      161.34      4.75 o 
   1  -9   4       12.35       13.82      1.23 o 
  -6  -8   4       34.93       39.61      4.03 o 
  -5  -8   4       10.87        8.92      2.08 o 
  -4  -8   4        0.03       -0.33      0.49 o 
  -3  -8   4        0.16       -0.04      0.42 o 
  -2  -8   4        7.44        2.95      0.88 o 
  -1  -8   4       89.39       92.09      3.03 o 
   0  -8   4      150.67      152.14      4.42 o 
   1  -8   4      176.55      183.17      5.12 o 
   2  -8   4       41.44       37.70      3.10 o 
  -7  -7   4        0.65        1.47      1.22 o 
  -6  -7   4       29.89       31.05      3.30 o 
  -5  -7   4      298.95      309.83     10.50 o 
  -4  -7   4       73.49       70.43      3.85 o 
  -3  -7   4       71.13       66.11      2.22 o 
  -2  -7   4       55.78       53.07      4.38 o 
  -1  -7   4      187.34      186.79      8.19 o 
   0  -7   4      150.86      153.08      7.03 o 
   1  -7   4        4.78        3.93      0.66 o 
   2  -7   4       34.61       36.95      1.62 o 
   3  -7   4       39.05       42.23      2.03 o 
   4  -7   4        1.01        0.90      0.77 o 
  -7  -6   4      158.63      184.59      9.90 o 
  -6  -6   4       79.23       76.90      7.33 o 
  -5  -6   4       13.71       11.79      1.53 o 
  -4  -6   4       77.69       80.32      5.38 o 
  -3  -6   4      129.49      132.25      3.46 o 
  -2  -6   4       10.06       10.52      0.72 o 
  -1  -6   4      139.11      129.55      3.24 o 
   0  -6   4       21.78       20.00      1.47 o 
   1  -6   4       39.36       33.52      1.38 o 
   2  -6   4        0.02       -0.10      0.29 o 
   3  -6   4      275.87      278.09      9.57 o 
   4  -6   4        0.05        0.24      0.76 o 
   5  -6   4        2.29        2.20      0.91 o 
  -8  -5   4       46.17       50.12      4.03 o 
  -7  -5   4       29.74       31.30      3.06 o 
  -6  -5   4       91.66       93.39      4.01 o 
  -5  -5   4      149.04      152.24      5.61 o 
  -4  -5   4        8.81        9.27      0.76 o 
  -3  -5   4     1107.83     1079.20     22.08 o 
  -2  -5   4       69.88       73.50      1.49 o 
  -1  -5   4      159.69      162.32      3.90 o 
   0  -5   4       18.22       18.67      0.76 o 
   1  -5   4        2.68        3.20      0.47 o 
   2  -5   4       43.78       54.10      1.73 o 
   3  -5   4       75.71       79.91      2.95 o 
   4  -5   4      165.36      184.72      9.96 o 
   5  -5   4      255.91      263.20      9.63 o 
   6  -5   4        4.34        3.56      0.98 o 
  -8  -4   4       38.75       27.99      2.81 o 
  -7  -4   4       35.37       34.66      2.07 o 
  -6  -4   4       17.48       19.80      1.27 o 
  -5  -4   4       25.08       24.32      2.94 o 
  -4  -4   4        0.99        0.59      0.32 o 
  -3  -4   4       19.30       11.92      0.49 o 
  -2  -4   4      207.28      198.08      3.13 o 
  -1  -4   4      476.70      505.88      8.09 o 
   0  -4   4        4.47        5.38      0.38 o 
   1  -4   4        5.40       10.00      0.56 o 
   2  -4   4      616.46      594.20     14.45 o 
   3  -4   4      188.57      189.89      6.58 o 
   4  -4   4       68.52       62.54      3.28 o 
   5  -4   4       12.39       13.90      1.64 o 
   6  -4   4      161.27      168.66      6.96 o 
  -8  -3   4        1.20        1.47      0.98 o 
  -7  -3   4        4.16        3.21      0.86 o 
  -6  -3   4       16.74       12.41      2.08 o 
  -5  -3   4       23.58       23.04      1.53 o 
  -4  -3   4      734.53      721.73     18.45 o 
  -3  -3   4      249.42      240.30      4.14 o 
  -2  -3   4        0.00        0.14      0.11 o 
  -1  -3   4      224.25      265.83      5.27 o 
   0  -3   4      517.36      487.22      7.10 o 
   1  -3   4      279.68      318.55      4.81 o 
   2  -3   4      549.80      579.61      8.58 o 
   3  -3   4      255.17      241.47      5.61 o 
   4  -3   4      156.43      133.81      5.19 o 
   5  -3   4       15.91       13.46      1.46 o 
   6  -3   4        3.40        5.31      1.12 o 
   7  -3   4       26.66       24.55      2.26 o 
  -8  -2   4        2.84        1.96      0.98 o 
  -7  -2   4       18.83       18.34      1.34 o 
  -6  -2   4      238.11      224.18      7.21 o 
  -5  -2   4       65.35       66.67      3.73 o 
  -4  -2   4      605.39      584.00     16.94 o 
  -3  -2   4      456.07      455.23      9.51 o 
  -2  -2   4      211.02      218.24      3.61 o 
  -1  -2   4        1.11        1.64      0.17 o 
   0  -2   4      661.93      763.44     11.46 o 
   1  -2   4      168.46      124.70      2.09 o 
   2  -2   4      935.80      979.79     12.68 o 
   3  -2   4      118.13      130.95      3.27 o 
   4  -2   4       19.99       22.82      2.12 o 
   5  -2   4       67.88       66.40      2.41 o 
   6  -2   4       24.83       23.09      1.37 o 
   7  -2   4       76.17       76.66      4.83 o 
  -8  -1   4        0.19        0.73      0.73 o 
  -7  -1   4       17.52       17.02      1.59 o 
  -6  -1   4       54.12       48.99      3.91 o 
  -5  -1   4      572.98      563.45     13.12 o 
  -4  -1   4      223.78      215.83      5.46 o 
  -3  -1   4        9.37       10.43      0.45 o 
  -2  -1   4        4.94        5.40      0.28 o 
  -1  -1   4      362.39      335.19      4.38 o 
   0  -1   4      240.78      265.61      3.93 o 
   1  -1   4      479.42      565.93      8.70 o 
   2  -1   4       26.96       28.35      0.81 o 
   3  -1   4        2.65       11.06      0.66 o 
   4  -1   4      126.08      121.93      3.14 o 
   5  -1   4      126.16      119.92      3.48 o 
   6  -1   4       98.26       94.77      3.01 o 
   7  -1   4       27.62       26.27      1.44 o 
   8  -1   4       43.21       42.74      3.55 o 
  -8   0   4       30.27       25.92      2.57 o 
  -7   0   4      174.86      185.22      6.30 o 
  -6   0   4       19.68       21.20      1.42 o 
  -5   0   4        7.66        6.78      0.78 o 
  -4   0   4        1.32        1.54      0.34 o 
  -3   0   4       69.67       63.81      1.64 o 
  -2   0   4      445.64      470.42      7.29 o 
  -1   0   4     1814.58     1808.58     30.39 o 
   0   0   4      106.42      119.12      2.49 o 
   1   0   4     1529.37     1635.25     22.80 o 
   2   0   4       29.62       47.47      1.02 o 
   3   0   4     1009.81      965.80     14.02 o 
   4   0   4      236.30      233.00      4.56 o 
   5   0   4      233.80      233.08      6.46 o 
   6   0   4      311.86      309.88      9.88 o 
   7   0   4      210.99      202.79      7.14 o 
   8   0   4        2.46        2.36      1.41 o 
  -8   1   4        0.01       -0.24      0.73 o 
  -7   1   4        9.04        7.27      1.04 o 
  -6   1   4      111.66      105.56      4.05 o 
  -5   1   4       49.66       48.40      2.23 o 
  -4   1   4       91.45       95.98      2.11 o 
  -3   1   4      924.27      923.48     15.10 o 
  -2   1   4       46.07       53.28      0.95 o 
  -1   1   4     1265.68     1351.58     16.48 o 
   0   1   4      351.52      346.58      4.06 o 
   1   1   4      415.68      403.25      5.87 o 
   2   1   4      203.95      219.67      3.59 o 
   3   1   4      564.57      609.73     10.61 o 
   4   1   4      236.95      221.76      4.27 o 
   5   1   4      315.15      296.59      6.55 o 
   7   1   4        8.47        8.05      0.96 o 
   8   1   4      104.13      100.95      4.26 o 
   9   1   4        1.81        0.81      0.49 o 
  -7   2   4        4.94        3.06      1.22 o 
  -6   2   4       57.02       59.24      3.36 o 
  -5   2   4      229.42      230.57      7.55 o 
  -4   2   4        8.91        7.99      0.59 o 
  -3   2   4       87.62       81.36      1.74 o 
  -2   2   4      987.99     1002.63     13.90 o 
  -1   2   4      575.69      538.96      7.11 o 
   0   2   4      555.30      602.49      7.50 o 
   1   2   4       24.18       27.49      0.68 o 
   2   2   4     3489.08     3210.51     56.32 o 
   3   2   4     1288.79     1369.15     25.03 o 
   4   2   4       30.62       27.00      1.08 o 
   5   2   4       22.01       25.89      0.77 o 
   6   2   4       14.76       16.35      1.24 o 
   7   2   4       71.25       66.50      4.89 o 
   8   2   4        6.15        6.58      0.87 o 
   9   2   4       25.55       22.64      1.68 o 
  -7   3   4        3.34        3.91      1.15 o 
  -6   3   4       20.14       19.36      2.14 o 
  -5   3   4      307.67      293.00      9.41 o 
  -4   3   4      721.68      707.29     15.30 o 
  -3   3   4      272.48      257.37      4.64 o 
  -2   3   4      137.18      130.47      1.98 o 
  -1   3   4       33.16       46.87      0.78 o 
   0   3   4       55.15       37.90      0.75 o 
   1   3   4      868.78      923.58     11.80 o 
   2   3   4      318.48      363.48      5.17 o 
   3   3   4      243.50      269.45      4.41 o 
   4   3   4      675.28      643.21     10.06 o 
   5   3   4        8.32        7.36      0.73 o 
   6   3   4      313.23      320.64     10.86 o 
   7   3   4        6.12        6.23      1.59 o 
   8   3   4       12.89       12.59      2.32 o 
   9   3   4      107.30      103.00      4.05 o 
  -7   4   4       45.90       51.71      4.52 o 
  -6   4   4      155.04      162.88      7.03 o 
  -5   4   4       11.81       10.42      1.26 o 
  -4   4   4       56.36       53.52      2.22 o 
  -3   4   4      219.33      214.73      4.56 o 
  -2   4   4      188.02      191.01      4.57 o 
  -1   4   4       90.46       93.44      1.50 o 
   0   4   4      548.20      548.60      6.47 o 
   1   4   4       60.36       67.22      1.17 o 
   2   4   4      331.76      356.03      5.43 o 
   3   4   4      172.59      174.86      3.14 o 
   4   4   4      157.62      148.38      3.47 o 
   5   4   4       45.51       35.22      1.06 o 
   6   4   4      463.91      464.05     10.02 o 
   7   4   4       22.89       22.86      2.69 o 
   8   4   4       78.35       75.18      5.38 o 
   9   4   4        0.33        0.12      1.22 o 
  -6   5   4       44.62       42.20      3.10 o 
  -5   5   4      268.34      271.25      7.72 o 
  -4   5   4       15.74       14.28      2.01 o 
  -3   5   4      147.23      144.63      2.90 o 
  -2   5   4      219.93      233.86      4.02 o 
  -1   5   4        3.47        5.00      0.36 o 
   0   5   4      561.02      550.59      6.56 o 
   1   5   4        6.01        9.75      0.33 o 
   2   5   4        6.56        9.82      0.42 o 
   3   5   4      272.23      262.57      5.45 o 
   4   5   4      288.17      288.53      5.24 o 
   5   5   4     1501.62     1503.18     24.60 o 
   6   5   4      363.81      353.16      6.62 o 
   7   5   4        0.86        0.95      0.21 o 
  -5   6   4       14.97       13.44      1.77 o 
  -4   6   4        0.48        0.38      0.52 o 
  -3   6   4       12.15       11.07      0.68 o 
  -2   6   4      395.54      387.36      6.75 o 
  -1   6   4      916.21      862.10     12.97 o 
   0   6   4      236.77      239.38      3.64 o 
   1   6   4       29.25       30.41      0.67 o 
   2   6   4       42.12       30.78      0.72 o 
   3   6   4       88.74       85.60      1.99 o 
   4   6   4        0.30        0.23      0.24 o 
   5   6   4      427.77      423.74      9.77 o 
   6   6   4      122.16      118.88      5.49 o 
   7   6   4       98.99      100.49      4.89 o 
   8   6   4       23.29       24.57      1.71 o 
   9   6   4        6.16        5.26      0.73 o 
  -5   7   4        0.95        0.51      0.92 o 
  -4   7   4       58.85       68.69      3.02 o 
  -3   7   4      576.79      558.46     10.18 o 
  -2   7   4       35.15       31.46      1.28 o 
  -1   7   4       16.91       20.99      0.99 o 
   0   7   4      185.43      177.90      3.44 o 
   1   7   4       97.56       84.73      2.11 o 
   2   7   4       67.70       60.77      1.79 o 
   3   7   4       16.69       15.90      0.77 o 
   4   7   4      463.37      431.99     10.27 o 
   5   7   4      572.41      553.70     16.07 o 
   6   7   4      226.61      228.54      7.03 o 
   7   7   4       41.78       43.89      2.93 o 
   8   7   4        0.07        0.00      0.61 o 
   9   7   4       16.07       19.19      1.71 o 
  -4   8   4       26.87       28.75      2.54 o 
  -3   8   4       99.44      108.67      4.52 o 
  -2   8   4      162.96      167.54      5.30 o 
  -1   8   4      381.40      353.97      9.94 o 
   0   8   4       87.92       81.06      3.03 o 
   1   8   4      159.85      155.96      3.35 o 
   2   8   4       10.44        8.76      0.57 o 
   3   8   4       26.58       28.43      1.86 o 
   4   8   4      124.78      128.75      5.68 o 
   5   8   4       38.65       33.81      1.93 o 
   6   8   4        1.27        1.22      0.56 o 
   7   8   4       50.72       51.09      2.31 o 
   8   8   4      239.55      251.46     11.49 o 
  -3   9   4       24.78       19.68      2.44 o 
  -2   9   4        3.81        3.82      0.76 o 
  -1   9   4        0.59       -0.45      0.73 o 
   0   9   4        1.58        1.95      0.64 o 
   1   9   4        0.92        1.22      0.39 o 
   2   9   4      238.37      233.63      5.79 o 
   3   9   4       80.34       73.06      3.50 o 
   4   9   4      187.97      170.29     22.62 o 
   5   9   4      154.14      140.92     12.65 o 
   6   9   4       73.97       68.33      4.34 o 
   7   9   4       34.21       37.07      2.11 o 
   8   9   4       21.40       21.15      2.32 o 
  -1  10   4       37.72       43.52      2.29 o 
   0  10   4       98.83       96.08      3.67 o 
   1  10   4       95.38       86.93      3.27 o 
   2  10   4       42.61       43.51      1.99 o 
   3  10   4       12.25       12.05      1.71 o 
   4  10   4        4.42        5.78      1.08 o 
   5  10   4       35.82       41.42      5.13 o 
   6  10   4       75.44       68.46      5.01 o 
   7  10   4      162.66      157.58      8.80 o 
   0  11   4       65.92       66.80      2.98 o 
   1  11   4       86.14       90.29      3.48 o 
   2  11   4      130.39      135.43      4.38 o 
   3  11   4        0.33        0.13      0.82 o 
   4  11   4        0.37        0.73      1.10 o 
   5  11   4        0.85        1.22      1.22 o 
   6  11   4       16.25       19.19      2.93 o 
  -4  -9   5       52.23       54.77      5.13 o 
  -3  -9   5        9.19        9.54      1.34 o 
  -2  -9   5       39.36       45.32      2.00 o 
  -1  -9   5       52.03       52.63      2.43 o 
  -5  -8   5       51.06       55.13      5.01 o 
  -4  -8   5       20.01       24.99      1.78 o 
  -3  -8   5       10.69       10.89      0.97 o 
  -2  -8   5       42.00       39.99      1.80 o 
  -1  -8   5       73.76       73.09      2.76 o 
   0  -8   5       58.94       69.74      2.69 o 
   1  -8   5       72.22       69.24      7.57 o 
   2  -8   5       21.04       21.35      1.43 o 
  -6  -7   5       68.05       69.68      5.50 o 
  -5  -7   5       67.84       78.87      4.00 o 
  -4  -7   5        9.24        7.93      1.25 o 
  -3  -7   5       15.71       18.53      1.08 o 
  -2  -7   5        2.75        3.85      0.52 o 
  -1  -7   5      101.70      106.95      3.33 o 
   0  -7   5        0.26        0.12      0.47 o 
   1  -7   5       22.58       23.50      1.41 o 
   2  -7   5        6.35        8.23      0.82 o 
   3  -7   5       26.63       28.54      2.26 o 
  -7  -6   5        4.70        2.08      1.22 o 
  -6  -6   5       12.13       10.76      2.08 o 
  -5  -6   5       49.98       40.31      2.54 o 
  -4  -6   5        0.42        0.11      0.56 o 
  -3  -6   5       21.91       21.86      0.87 o 
  -2  -6   5      122.51      122.42      3.57 o 
  -1  -6   5       17.54       16.58      0.97 o 
   0  -6   5        4.67        3.28      0.61 o 
   1  -6   5       47.86       49.78      1.99 o 
   2  -6   5      174.11      197.41      4.94 o 
   3  -6   5       90.16      104.76      3.84 o 
   4  -6   5       11.14        9.35      1.64 o 
  -7  -5   5        1.20        0.12      0.98 o 
  -6  -5   5        3.29        2.51      0.79 o 
  -5  -5   5       27.07       28.72      1.98 o 
  -4  -5   5      234.82      222.10     14.98 o 
  -3  -5   5        2.48        2.18      0.41 o 
  -2  -5   5      421.37      413.92      7.43 o 
  -1  -5   5      112.12      113.07      2.48 o 
   0  -5   5       35.37       31.61      1.13 o 
   1  -5   5       10.24        7.59      0.67 o 
   2  -5   5       92.10       81.92      2.69 o 
   3  -5   5      196.99      183.16      6.97 o 
   4  -5   5       87.72       98.37      4.67 o 
   5  -5   5        0.06       -0.49      0.76 o 
  -8  -4   5       27.21       25.55      2.81 o 
  -7  -4   5       99.99      106.72      6.36 o 
  -6  -4   5       95.74       93.23      3.97 o 
  -5  -4   5       55.25       56.81      2.36 o 
  -4  -4   5        3.83        2.74      0.51 o 
  -3  -4   5       60.37       60.71      1.67 o 
  -2  -4   5      330.06      348.77      7.04 o 
  -1  -4   5       22.59       22.48      0.74 o 
   0  -4   5      178.58      177.11      3.04 o 
   1  -4   5      512.15      510.45      9.41 o 
   2  -4   5        2.48        3.18      0.45 o 
   3  -4   5       11.43       10.35      1.02 o 
   4  -4   5        1.68        3.97      1.04 o 
   5  -4   5        1.48        1.33      0.82 o 
   6  -4   5        4.74        3.07      1.16 o 
  -8  -3   5       25.87       28.48      2.93 o 
  -7  -3   5       83.87       80.56      5.13 o 
  -6  -3   5      211.82      203.79      9.66 o 
  -5  -3   5      509.24      508.50     16.85 o 
  -4  -3   5       70.77       66.11      2.19 o 
  -3  -3   5       23.96       27.50      0.91 o 
  -2  -3   5        0.30        0.60      0.17 o 
  -1  -3   5       26.19       24.57      0.73 o 
   0  -3   5        0.63        1.96      0.36 o 
   1  -3   5        0.25        0.27      0.17 o 
   2  -3   5      189.01      196.97      3.99 o 
   3  -3   5       69.46       78.41      2.70 o 
   4  -3   5      331.04      304.15     10.07 o 
   5  -3   5      213.41      219.63     10.33 o 
   6  -3   5       35.16       37.95      2.64 o 
   7  -3   5        3.66        4.24      1.20 o 
  -8  -2   5       58.03       56.84      4.16 o 
  -7  -2   5       84.59       89.45      5.62 o 
  -6  -2   5       45.53       46.61      2.38 o 
  -5  -2   5        1.03        2.00      0.50 o 
  -4  -2   5        0.54        0.05      0.30 o 
  -3  -2   5      132.42      123.24      2.92 o 
  -2  -2   5      107.22      105.32      1.61 o 
  -1  -2   5       66.92       52.02      1.18 o 
   0  -2   5      190.42      186.03      2.99 o 
   1  -2   5      227.85      260.39      4.01 o 
   2  -2   5      170.83      171.54      2.53 o 
   3  -2   5      393.08      416.18      8.91 o 
   4  -2   5        1.03        0.77      0.59 o 
   5  -2   5      181.37      171.24      6.35 o 
   6  -2   5      180.64      169.83      6.52 o 
   7  -2   5       29.28       26.29      2.17 o 
  -8  -1   5       15.32       14.43      2.08 o 
  -7  -1   5       19.20       18.03      3.30 o 
  -6  -1   5      113.08      108.88      4.15 o 
  -5  -1   5      256.37      244.59      7.78 o 
  -4  -1   5      344.85      308.74      9.46 o 
  -3  -1   5      288.21      281.44      4.58 o 
  -2  -1   5        3.49        3.58      0.30 o 
  -1  -1   5        7.43       17.88      0.44 o 
   0  -1   5        5.23        3.27      0.31 o 
   1  -1   5      130.90      123.85      2.07 o 
   2  -1   5        5.47        6.07      0.41 o 
   3  -1   5      852.64      840.08     13.99 o 
   4  -1   5     1415.85     1446.64     42.82 o 
   5  -1   5      282.10      287.23      9.33 o 
   6  -1   5       26.03       24.71      1.31 o 
   7  -1   5        1.33        1.35      0.51 o 
   8  -1   5       17.67       19.74      1.91 o 
  -8   0   5       28.68       35.82      3.30 o 
  -7   0   5        3.09        2.69      1.10 o 
  -6   0   5       13.23       13.15      1.20 o 
  -5   0   5      196.36      198.95      6.56 o 
  -4   0   5      162.62      167.92      9.96 o 
  -3   0   5     1022.24     1098.44     16.55 o 
  -2   0   5      616.46      568.37      7.41 o 
  -1   0   5       99.63      132.27      2.54 o 
   0   0   5      110.97      127.00      2.57 o 
   1   0   5       99.28       99.59      1.60 o 
   2   0   5      471.88      442.55      7.04 o 
   3   0   5        0.52        0.79      0.19 o 
   4   0   5      316.84      361.63      7.82 o 
   5   0   5      148.39      155.95      5.05 o 
   6   0   5       55.42       53.45      3.90 o 
   7   0   5       42.23       44.73      1.74 o 
   8   0   5       26.24       25.60      2.05 o 
  -7   1   5        2.77        2.32      1.10 o 
  -6   1   5       73.80       66.39      5.20 o 
  -5   1   5      416.14      403.37     12.23 o 
  -4   1   5      470.76      453.33     13.44 o 
  -3   1   5        0.08        0.05      0.13 o 
  -2   1   5       60.61       58.47      1.05 o 
  -1   1   5       23.62       19.41      1.03 o 
   0   1   5      272.69      247.24      3.14 o 
   1   1   5       37.62       36.10      0.71 o 
   2   1   5      434.95      490.30      7.33 o 
   3   1   5      762.32      837.63     13.21 o 
   4   1   5      233.86      253.03      4.86 o 
   5   1   5      372.73      379.92      9.83 o 
   6   1   5      299.13      280.45     14.12 o 
   7   1   5       26.60       22.58      1.70 o 
   8   1   5       17.44       19.44      1.96 o 
  -7   2   5       77.94       83.98      5.62 o 
  -6   2   5      178.47      182.06      9.35 o 
  -5   2   5      141.55      145.84      5.27 o 
  -4   2   5      388.06      374.93     11.41 o 
  -3   2   5      315.68      308.84      6.43 o 
  -2   2   5      428.65      516.21      7.32 o 
  -1   2   5     1014.01     1117.69     14.49 o 
   0   2   5      128.56      136.22      2.04 o 
   1   2   5      466.29      484.56      5.86 o 
   2   2   5      544.32      582.33      8.36 o 
   3   2   5      102.33      139.31      3.00 o 
   4   2   5       45.82       64.40      1.88 o 
   5   2   5        0.30        0.20      0.19 o 
   6   2   5      524.30      530.51     15.50 o 
   7   2   5      385.14      378.98     19.74 o 
   8   2   5       94.04       86.60      3.64 o 
   9   2   5        5.64        6.39      1.04 o 
  -7   3   5       22.61       26.77      3.06 o 
  -6   3   5       84.59       86.32      3.83 o 
  -5   3   5      306.69      305.86     16.99 o 
  -4   3   5       10.79       11.14      1.11 o 
  -3   3   5       14.07       13.81      0.66 o 
  -2   3   5      176.76      195.25      2.64 o 
  -1   3   5       26.61       27.30      0.66 o 
   0   3   5     1223.26     1302.44     16.88 o 
   1   3   5      679.19      724.63      9.43 o 
   2   3   5      204.57      250.33      4.10 o 
   3   3   5      320.38      393.34      6.36 o 
   4   3   5     1171.85     1181.69     18.20 o 
   5   3   5      622.95      616.11     11.75 o 
   6   3   5       44.50       41.18      2.47 o 
   7   3   5       56.01       59.40      4.16 o 
   8   3   5       35.23       39.18      1.96 o 
   9   3   5       22.60       22.98      1.52 o 
  -6   4   5        2.33        0.12      1.10 o 
  -5   4   5       23.91       24.00      2.57 o 
  -4   4   5       11.09       12.34      1.23 o 
  -3   4   5      131.52      149.49      2.92 o 
  -2   4   5      962.77      993.69     14.74 o 
  -1   4   5      161.47      167.98      2.25 o 
   0   4   5      147.61      161.66      2.32 o 
   1   4   5      134.78      126.99      2.23 o 
   2   4   5      862.75      904.20     17.65 o 
   3   4   5      225.97      216.28      7.09 o 
   4   4   5      174.57      190.96      3.35 o 
   5   4   5      385.27      397.15      7.63 o 
   6   4   5      673.71      691.34     12.45 o 
   7   4   5      170.50      165.51      5.13 o 
   8   4   5       76.79       70.78      5.13 o 
  -6   5   5        9.20       10.03      1.70 o 
  -5   5   5       33.58       32.82      1.98 o 
  -4   5   5      156.79      151.29      4.81 o 
  -3   5   5      637.04      616.53     11.15 o 
  -2   5   5      107.19       99.75      2.20 o 
  -1   5   5      416.35      422.85      5.17 o 
   0   5   5      281.21      293.24      3.70 o 
   1   5   5      144.24      151.75      2.21 o 
   2   5   5      692.93      754.65     10.69 o 
   3   5   5       29.06       20.33      1.37 o 
   4   5   5     1009.42     1072.69     20.55 o 
   5   5   5       24.09       26.57      1.79 o 
   6   5   5       55.91       53.21      1.94 o 
   7   5   5        7.56        8.99      0.64 o 
  -5   6   5       38.33       36.99      2.84 o 
  -4   6   5        6.34        7.08      1.00 o 
  -3   6   5       64.82       70.29      1.88 o 
  -2   6   5      293.84      295.94      5.35 o 
  -1   6   5        3.50        1.63      0.28 o 
   0   6   5       24.43       22.76      0.63 o 
   1   6   5      297.22      289.36      3.99 o 
   2   6   5       41.49       40.40      0.82 o 
   3   6   5       93.35       97.26      2.24 o 
   4   6   5      186.51      187.25      4.75 o 
   5   6   5       11.40       10.60      0.82 o 
   6   6   5      460.62      446.68     12.59 o 
   7   6   5      231.48      236.26      6.90 o 
   8   6   5      182.76      169.31      7.46 o 
  -4   7   5       79.10       79.75      4.25 o 
  -3   7   5      101.05       95.13      2.41 o 
  -2   7   5        0.30        1.60      0.77 o 
  -1   7   5       59.47       50.62      1.65 o 
   0   7   5       13.74       16.25      0.94 o 
   1   7   5      255.84      258.81      5.10 o 
   2   7   5        1.93        2.31      0.34 o 
   3   7   5       46.34       52.58      1.83 o 
   4   7   5       55.43       52.99      2.00 o 
   5   7   5      117.64      115.80      3.31 o 
   6   7   5      119.78      125.77      5.18 o 
   7   7   5       55.95       51.47      3.30 o 
   8   7   5        1.60        1.59      0.73 o 
   9   7   5       92.02       95.84      4.77 o 
  -4   8   5        6.29        6.97      1.59 o 
  -3   8   5       16.25       17.88      1.15 o 
  -2   8   5        1.42        1.92      0.59 o 
  -1   8   5        6.13        8.07      0.90 o 
   0   8   5       12.32       13.09      0.98 o 
   1   8   5       67.39       60.31      1.87 o 
   2   8   5      253.62      239.62      4.66 o 
   3   8   5      368.69      360.31     11.28 o 
   4   8   5      127.83      118.68      3.67 o 
   5   8   5      100.40      102.56      3.24 o 
   6   8   5       59.67       60.31      5.75 o 
   7   8   5       57.55       59.14      2.49 o 
   8   8   5      103.85      106.72      5.75 o 
  -3   9   5       46.34       49.39      3.79 o 
  -2   9   5       30.47       29.05      2.08 o 
  -1   9   5       31.06       29.80      1.77 o 
   0   9   5       44.58       46.05      2.16 o 
   1   9   5        5.68        5.94      0.60 o 
   2   9   5        4.08        3.08      0.46 o 
   3   9   5      116.52      118.28      7.52 o 
   4   9   5      512.06      463.88     40.95 o 
   5   9   5       26.25       27.28      1.84 o 
   6   9   5        0.49        0.47      0.61 o 
   7   9   5        5.50        7.22      0.94 o 
   8   9   5        0.29        0.61      0.86 o 
  -1  10   5       60.64       68.53      3.79 o 
   0  10   5        7.13        6.37      0.90 o 
   1  10   5       57.76       55.07      2.40 o 
   2  10   5       21.64       20.56      1.82 o 
   3  10   5       67.53       66.68      4.71 o 
   4  10   5       61.79       64.85      6.17 o 
   5  10   5        7.41        8.69      1.47 o 
   6  10   5       76.47       76.65      5.26 o 
   7  10   5        1.72        1.47      1.22 o 
   0  11   5       40.50       42.66      2.75 o 
   1  11   5        0.02       -0.46      0.50 o 
   2  11   5        0.25       -0.86      0.86 o 
   3  11   5      154.35      111.73      7.21 o 
   4  11   5        9.16        7.58      1.96 o 
   5  11   5       37.69       39.24      3.91 o 
   6  11   5      165.06      166.99      9.54 o 
  -4  -8   6       23.91       26.25      2.31 o 
  -3  -8   6       24.54       21.74      1.82 o 
  -2  -8   6        1.21        1.18      0.55 o 
  -1  -8   6       24.98       23.49      1.47 o 
   0  -8   6       21.30       19.83      1.42 o 
   1  -8   6       86.44       87.06      3.75 o 
  -6  -7   6       91.00       99.51      7.09 o 
  -5  -7   6       85.26       93.52      6.85 o 
  -4  -7   6        4.75        4.46      1.08 o 
  -3  -7   6        5.42        5.44      0.76 o 
  -2  -7   6        4.61        6.53      0.77 o 
  -1  -7   6       35.90       31.92      2.24 o 
   0  -7   6      137.17      136.61      4.11 o 
   1  -7   6       44.73       47.40      2.08 o 
   2  -7   6       69.73       64.81      2.33 o 
  -6  -6   6      119.02      142.91      8.56 o 
  -5  -6   6      159.40      152.33      6.18 o 
  -4  -6   6      182.64      186.82      7.09 o 
  -3  -6   6      138.77      138.85      3.55 o 
  -2  -6   6      227.50      241.55      5.67 o 
  -1  -6   6        1.97        2.39      0.59 o 
   0  -6   6      212.85      194.18      9.27 o 
   1  -6   6      235.07      225.08      5.89 o 
   2  -6   6       45.95       48.90      1.79 o 
   3  -6   6        0.08        0.46      0.65 o 
   4  -6   6        6.02        6.76      1.55 o 
  -7  -5   6       94.30       89.12      6.23 o 
  -6  -5   6       97.61      119.56      7.46 o 
  -5  -5   6       47.30       50.77      2.89 o 
  -4  -5   6        5.79        6.86      1.08 o 
  -3  -5   6        0.36        0.88      0.44 o 
  -2  -5   6        0.07        0.17      0.33 o 
  -1  -5   6      244.63      238.05      7.55 o 
   0  -5   6        2.82        3.85      0.64 o 
   1  -5   6       21.81       19.22      1.26 o 
   2  -5   6       58.04       54.75      2.11 o 
   3  -5   6       17.83       19.94      1.94 o 
   4  -5   6       65.38       59.84      3.97 o 
   5  -5   6      177.70      181.10     12.53 o 
  -7  -4   6       56.51       67.36      5.01 o 
  -6  -4   6      114.37      115.64      4.79 o 
  -5  -4   6       85.84       86.45      3.89 o 
  -4  -4   6       52.24       52.45      2.06 o 
  -3  -4   6      629.62      632.46     15.13 o 
  -2  -4   6      296.06      289.51      5.14 o 
  -1  -4   6       11.31       11.67      0.56 o 
   0  -4   6      344.23      330.45      8.68 o 
   1  -4   6       19.85       21.48      0.99 o 
   2  -4   6      102.41      111.99      2.87 o 
   3  -4   6      154.79      153.45      6.60 o 
   4  -4   6      101.90       97.55      4.54 o 
   5  -4   6      284.43      291.94     12.47 o 
   6  -4   6       24.35       23.59      2.33 o 
  -7  -3   6       94.41       93.15      5.87 o 
  -6  -3   6        4.53        8.83      3.12 o 
  -5  -3   6       22.73       22.87      1.43 o 
  -4  -3   6        0.50        0.29      0.32 o 
  -3  -3   6      374.26      383.50     10.27 o 
  -2  -3   6        7.20        8.29      0.46 o 
  -1  -3   6      253.41      257.73      3.85 o 
   0  -3   6       86.47       84.11      1.71 o 
   1  -3   6        0.04        0.13      0.24 o 
   2  -3   6       47.35       44.19      1.35 o 
   3  -3   6      210.56      215.31      7.60 o 
   4  -3   6      358.92      364.46     11.84 o 
   5  -3   6       78.76       78.61      3.93 o 
   6  -3   6        8.15        7.40      1.34 o 
  -7  -2   6       30.66       31.91      3.06 o 
  -6  -2   6        0.35        0.64      0.56 o 
  -5  -2   6       44.98       46.67      2.45 o 
  -4  -2   6      780.47      741.69     21.56 o 
  -3  -2   6     1255.97     1233.55     19.94 o 
  -2  -2   6       17.29       15.08      0.46 o 
  -1  -2   6      238.26      246.95      3.74 o 
   0  -2   6        5.71        3.87      0.30 o 
   1  -2   6      180.65      160.66      2.69 o 
   2  -2   6      682.67      705.91     12.53 o 
   3  -2   6      104.88      100.01      4.16 o 
   4  -2   6      413.82      387.55     12.23 o 
   5  -2   6       21.37       23.23      1.90 o 
   6  -2   6       23.58       22.79      1.98 o 
   7  -2   6       36.83       36.24      2.64 o 
  -7  -1   6        0.02       -0.61      0.61 o 
  -6  -1   6      212.25      206.77      7.09 o 
  -5  -1   6      206.74      113.20      6.23 o 
  -4  -1   6      254.96      259.88     15.59 o 
  -3  -1   6       26.35       23.54      0.62 o 
  -2  -1   6      790.00      799.94     10.48 o 
  -1  -1   6      207.83      214.06      2.85 o 
   0  -1   6      223.28      276.16      3.96 o 
   1  -1   6      119.88      122.72      3.05 o 
   2  -1   6      248.43      272.38      3.66 o 
   3  -1   6      218.76      220.69      5.05 o 
   4  -1   6        2.65        4.18      0.85 o 
   5  -1   6        2.07        2.69      0.78 o 
   6  -1   6        1.30        0.45      1.10 o 
   7  -1   6       50.65       47.25      2.87 o 
  -7   0   6       31.21       31.66      3.06 o 
  -6   0   6        4.38        2.20      0.69 o 
  -5   0   6        6.87        4.93      1.28 o 
  -4   0   6     1376.59     1335.48     37.60 o 
  -3   0   6      456.01      461.32      9.79 o 
  -2   0   6      868.39      883.74     11.59 o 
  -1   0   6      143.26      174.46      2.47 o 
   0   0   6       98.04       94.45      1.51 o 
   1   0   6      666.36      739.28     10.60 o 
   2   0   6      265.33      256.03      4.39 o 
   3   0   6        0.43        1.77      0.26 o 
   4   0   6       17.73       17.62      1.18 o 
   5   0   6      158.11      149.75      5.44 o 
   6   0   6      435.52      414.88     17.91 o 
   7   0   6       35.61       39.33      2.11 o 
   8   0   6        1.82        0.92      0.72 o 
  -7   1   6      106.54      102.08      6.36 o 
  -6   1   6       10.94       10.82      1.21 o 
  -5   1   6       53.93       52.98      2.59 o 
  -4   1   6       50.87       53.61      2.50 o 
  -3   1   6       31.80       43.04      1.26 o 
  -2   1   6      466.78      486.84      6.55 o 
  -1   1   6       52.26       57.84      1.63 o 
   0   1   6     3465.92     3418.48     70.96 o 
   1   1   6        4.89        7.01      0.47 o 
   2   1   6      264.41      318.95      5.25 o 
   3   1   6       32.82       30.64      0.87 o 
   4   1   6      589.48      591.72     12.35 o 
   5   1   6       95.59      101.30      9.96 o 
   6   1   6       21.11       20.69      1.59 o 
   7   1   6      423.17      406.84     18.46 o 
   8   1   6      139.65      134.23      8.31 o 
  -7   2   6        0.01        0.73      0.98 o 
  -6   2   6        9.29       11.41      1.29 o 
  -5   2   6      130.07      138.57      5.18 o 
  -4   2   6       26.54       28.16      2.51 o 
  -3   2   6      225.15      228.41      4.05 o 
  -2   2   6     1070.60     1123.31     14.67 o 
  -1   2   6      945.46     1071.84     14.00 o 
   0   2   6     1095.30     1182.42     14.73 o 
   1   2   6      286.54      243.09      3.13 o 
   2   2   6     1372.71     1473.73     20.67 o 
   3   2   6      382.97      445.49      7.12 o 
   4   2   6        2.35        3.25      0.27 o 
   5   2   6      272.55      275.96      7.36 o 
   6   2   6      100.12       91.10      3.49 o 
   7   2   6        1.20        0.82      1.10 o 
   8   2   6       25.66       27.27      1.81 o 
  -6   3   6       53.62       52.08      4.28 o 
  -5   3   6      164.10      162.05      5.96 o 
  -4   3   6       43.16       45.32      3.97 o 
  -3   3   6        6.02        7.95      0.45 o 
  -2   3   6       11.89       12.26      0.42 o 
  -1   3   6     1217.26     1242.58     16.18 o 
   0   3   6     1005.80     1057.59     13.80 o 
   1   3   6       23.58       22.71      0.55 o 
   2   3   6      436.39      481.26      7.05 o 
   3   3   6      792.95      820.69     13.27 o 
   4   3   6      412.81      453.44      9.67 o 
   5   3   6       21.53       15.87      0.90 o 
   6   3   6        9.16       12.65      1.96 o 
   7   3   6        8.55        8.85      0.93 o 
   8   3   6       14.79       16.60      1.53 o 
   9   3   6      126.89      131.89      5.93 o 
  -6   4   6       21.74       23.72      3.06 o 
  -5   4   6       36.85       34.76      2.28 o 
  -4   4   6      288.71      280.36      9.24 o 
  -3   4   6      491.53      481.69      8.22 o 
  -2   4   6      119.30      120.09      2.49 o 
  -1   4   6       46.49       48.94      0.95 o 
   0   4   6        5.64       12.25      0.58 o 
   1   4   6       15.54       11.39      0.41 o 
   2   4   6     1232.35     1389.30     19.24 o 
   3   4   6       63.29       48.97      1.02 o 
   4   4   6      176.01      179.83      5.03 o 
   5   4   6        0.20        0.51      0.33 o 
   6   4   6        4.35        5.18      0.47 o 
   7   4   6      136.77      130.00      3.40 o 
   8   4   6        1.11        0.93      0.29 o 
   9   4   6        0.14        0.12      0.49 o 
  -6   5   6       41.34       45.97      3.32 o 
  -5   5   6        8.79       10.39      2.08 o 
  -4   5   6        1.77        1.53      0.78 o 
  -3   5   6       26.79       26.53      1.00 o 
  -2   5   6      639.38      646.98     10.88 o 
  -1   5   6      310.65      295.97      3.79 o 
   0   5   6      195.92      214.65      2.86 o 
   1   5   6      337.41      339.66      4.78 o 
   2   5   6       13.42       14.35      0.69 o 
   3   5   6       17.16       17.29      0.62 o 
   4   5   6       13.82        9.60      0.73 o 
   5   5   6      243.73      231.07      5.47 o 
   6   5   6      190.19      185.49      5.51 o 
   7   5   6       20.57       21.20      1.08 o 
   8   5   6      171.56      178.50      5.17 o 
  -5   6   6       35.16       32.51      2.71 o 
  -4   6   6        7.72        8.32      1.07 o 
  -3   6   6       13.78       14.63      0.93 o 
  -2   6   6      206.01      204.19      4.27 o 
  -1   6   6      222.79      223.18      4.16 o 
   0   6   6       26.13       28.57      0.78 o 
   1   6   6       75.42       78.63      1.53 o 
   2   6   6      363.21      338.08      6.06 o 
   3   6   6      110.50      103.24      3.08 o 
   4   6   6      250.83      238.97      5.97 o 
   5   6   6      120.09      119.54      3.21 o 
   6   6   6      140.50      140.81      4.57 o 
   7   6   6       23.66       23.96      1.29 o 
   8   6   6       16.96       15.44      0.99 o 
   9   6   6        1.13        1.22      0.61 o 
  -4   7   6       66.40       71.25      3.15 o 
  -3   7   6        5.27        5.73      0.57 o 
  -2   7   6        8.67        8.28      1.00 o 
  -1   7   6      140.80      143.59      4.58 o 
   0   7   6     1276.65     1283.49     19.19 o 
   1   7   6      118.69      108.20      2.46 o 
   2   7   6       92.84       95.55      2.13 o 
   3   7   6       64.40       61.73      3.97 o 
   4   7   6      310.94      298.51      7.47 o 
   5   7   6       45.18       43.68      3.27 o 
   6   7   6       10.85       11.40      1.19 o 
   7   7   6       43.05       45.96      2.12 o 
   8   7   6        0.01       -0.24      0.49 o 
   9   7   6        8.78        9.66      1.22 o 
  -3   8   6       61.57       63.49      2.55 o 
  -2   8   6       80.90       79.53      3.10 o 
  -1   8   6       17.67       17.01      1.21 o 
   0   8   6        4.79        4.51      0.61 o 
   1   8   6       46.56       50.84      1.55 o 
   2   8   6      553.83      530.97      9.43 o 
   3   8   6       62.45       56.90      3.67 o 
   4   8   6       96.86       99.80      3.24 o 
   5   8   6      177.79      173.57      4.88 o 
   6   8   6        3.50        3.32      0.56 o 
   7   8   6       28.98       25.44      1.36 o 
   8   8   6       26.78       26.65      2.32 o 
  -2   9   6        2.15        3.01      0.73 o 
  -1   9   6      227.51      209.74      6.53 o 
   0   9   6       38.33       35.38      1.86 o 
   1   9   6       30.33       29.49      1.27 o 
   2   9   6      132.38      127.42      3.16 o 
   3   9   6        3.66        3.48      0.72 o 
   4   9   6      210.88      215.49      6.07 o 
   5   9   6       13.02       13.82      1.15 o 
   6   9   6      125.08      126.60      4.84 o 
   7   9   6        5.81        3.55      1.22 o 
   8   9   6       33.04       30.93      2.81 o 
  -1  10   6        9.10        9.44      1.12 o 
   0  10   6        2.14        1.71      0.64 o 
   1  10   6       15.42       16.38      1.23 o 
   2  10   6        6.12        6.55      0.62 o 
   3  10   6      160.44      169.38      6.65 o 
   4  10   6       55.66       33.01      3.18 o 
   5  10   6       62.54       64.18      4.89 o 
   6  10   6        7.48        4.77      1.47 o 
   7  10   6       93.62       97.55      6.11 o 
   0  11   6        2.98        2.32      0.98 o 
   1  11   6       38.20       37.88      3.61 o 
   2  11   6       73.38       74.82      4.65 o 
   3  11   6        4.20        2.40      1.06 o 
   4  11   6        0.22       -0.73      0.86 o 
   5  11   6       66.54       75.92      5.75 o 
   6  11   6       71.15       73.84      5.50 o 
  -2  -8   7        3.83        2.93      0.72 o 
  -1  -8   7       37.14       40.03      1.99 o 
  -5  -7   7       86.36       92.66      6.97 o 
  -4  -7   7       30.14       36.03      2.71 o 
  -3  -7   7        0.34        1.15      0.76 o 
  -2  -7   7        1.43        1.94      0.59 o 
  -1  -7   7        0.81        0.84      0.56 o 
   0  -7   7        6.69        8.07      0.94 o 
   1  -7   7       13.11       13.49      1.17 o 
   2  -7   7        0.77        1.01      0.94 o 
  -6  -6   7        0.28       -0.73      1.10 o 
  -5  -6   7       15.12       17.36      2.69 o 
  -4  -6   7        4.66        3.59      1.03 o 
  -3  -6   7        0.31        0.20      0.33 o 
  -2  -6   7       58.28       58.18      3.79 o 
  -1  -6   7       13.39       12.13      1.12 o 
   0  -6   7       10.31       11.15      1.04 o 
   1  -6   7       94.86       88.67      4.37 o 
   2  -6   7       15.19       16.22      1.14 o 
   3  -6   7       14.98       16.73      1.58 o 
  -6  -5   7        0.37       -0.24      0.98 o 
  -5  -5   7       38.99       43.04      5.20 o 
  -4  -5   7       23.30       19.42      1.81 o 
  -3  -5   7        8.67        8.42      0.60 o 
  -2  -5   7       95.19       94.34      2.43 o 
  -1  -5   7       46.09       49.72      2.02 o 
   0  -5   7       24.51       22.40      1.53 o 
   1  -5   7       30.32       29.42      1.83 o 
   2  -5   7      205.27      192.25      5.75 o 
   3  -5   7      161.33      171.56     18.46 o 
   4  -5   7       28.67       29.81      2.59 o 
  -7  -4   7       67.36       80.44      5.87 o 
  -6  -4   7        0.02       -0.49      0.86 o 
  -5  -4   7        2.27        1.73      1.53 o 
  -4  -4   7      150.98      160.87      6.13 o 
  -3  -4   7        3.52        4.01      0.44 o 
  -2  -4   7       78.23       75.57      2.02 o 
  -1  -4   7      126.65      128.00      3.59 o 
   0  -4   7      703.83      665.16     13.39 o 
   1  -4   7       49.67       53.57      1.83 o 
   2  -4   7       17.98       14.45      0.99 o 
   3  -4   7       21.87       17.93      1.90 o 
   4  -4   7       43.90       43.69      2.94 o 
   5  -4   7       12.10       12.91      1.77 o 
  -7  -3   7        2.83        3.55      1.34 o 
  -6  -3   7      317.28      308.80     14.79 o 
  -5  -3   7      232.02      228.51     11.92 o 
  -4  -3   7        0.13        0.19      0.47 o 
  -3  -3   7        2.42        2.22      0.73 o 
  -2  -3   7      394.68      389.20      9.92 o 
  -1  -3   7        3.28        2.69      0.32 o 
   0  -3   7        6.83        7.23      0.51 o 
   1  -3   7      370.43      353.28      6.85 o 
   2  -3   7      673.33      621.43     12.26 o 
   3  -3   7        1.34        1.59      0.86 o 
   4  -3   7      468.70      442.37     17.85 o 
   5  -3   7        1.65        1.36      0.85 o 
   6  -3   7        9.97       10.93      1.60 o 
  -7  -2   7      144.60      173.35      9.41 o 
  -6  -2   7        0.13        0.16      0.61 o 
  -5  -2   7       93.98       96.94      5.75 o 
  -4  -2   7       73.28       78.92      3.45 o 
  -3  -2   7       45.13       45.78      1.41 o 
  -2  -2   7       11.30        9.37      0.67 o 
  -1  -2   7      124.07      117.33      2.02 o 
   0  -2   7      110.86      116.18      1.94 o 
   1  -2   7      118.57      118.83      2.40 o 
   2  -2   7      439.06      425.52      7.94 o 
   3  -2   7       51.25       43.81      5.32 o 
   4  -2   7       21.57       14.41      4.03 o 
   5  -2   7       43.42       38.93      2.59 o 
   6  -2   7      170.01      159.47      6.97 o 
   7  -2   7        9.35        8.02      1.53 o 
  -7  -1   7       33.88       29.58      3.06 o 
  -6  -1   7      278.91      275.31      9.20 o 
  -5  -1   7       53.23       56.49      3.30 o 
  -4  -1   7      595.93      606.06     18.02 o 
  -3  -1   7       35.69       36.25      1.04 o 
  -2  -1   7       41.00       42.24      0.96 o 
  -1  -1   7       56.67       51.21      0.97 o 
   0  -1   7       21.12       20.24      0.65 o 
   1  -1   7       50.76       50.21      1.16 o 
   2  -1   7        1.11        1.20      0.27 o 
   3  -1   7     1859.56     1805.33     42.82 o 
   4  -1   7      823.62      810.79     23.68 o 
   5  -1   7       61.14       56.77      3.06 o 
   6  -1   7       28.35       24.62      2.32 o 
   7  -1   7       95.46       94.50      4.45 o 
  -7   0   7        1.84        0.37      0.86 o 
  -6   0   7        5.67        3.79      0.95 o 
  -5   0   7       76.66       76.25      5.87 o 
  -4   0   7        1.08        2.11      1.83 o 
  -3   0   7       86.64       84.90      2.15 o 
  -2   0   7      352.37      381.39      6.00 o 
  -1   0   7        0.83        0.79      0.16 o 
   0   0   7       24.02       19.68      0.81 o 
   1   0   7      897.94      911.55     13.25 o 
   2   0   7       29.97       33.64      1.22 o 
   3   0   7       68.38       69.59      2.62 o 
   4   0   7        4.57        4.42      0.82 o 
   5   0   7      645.88      632.63     18.76 o 
   6   0   7      199.96      191.39      6.87 o 
   7   0   7       56.98       56.80      3.18 o 
   8   0   7        0.46        2.87      0.97 o 
  -7   1   7       72.78       72.37      5.26 o 
  -6   1   7        2.80       -0.12      0.86 o 
  -5   1   7      407.89      399.19     12.44 o 
  -4   1   7      153.51      158.47      5.66 o 
  -3   1   7      169.23      170.72      3.73 o 
  -2   1   7       23.06       20.40      0.59 o 
  -1   1   7      216.32      195.31      2.79 o 
   0   1   7      152.55      170.49      2.24 o 
   1   1   7        0.00        0.63      0.15 o 
   2   1   7      968.29      963.07     14.94 o 
   3   1   7      654.36      661.31     13.42 o 
   4   1   7       27.38       24.11      1.37 o 
   5   1   7      209.50      205.26      6.87 o 
   6   1   7        9.49        9.62      2.57 o 
   7   1   7       82.08       83.62      3.78 o 
   8   1   7       68.76       60.20      3.23 o 
  -6   2   7        2.19        1.96      1.22 o 
  -5   2   7       43.21       41.41      2.42 o 
  -4   2   7      284.76      276.47      8.99 o 
  -3   2   7      108.07      105.12      2.57 o 
  -2   2   7       61.92       57.55      1.28 o 
  -1   2   7       13.39       10.33      0.39 o 
   0   2   7      372.95      362.59      4.60 o 
   1   2   7       16.34       16.92      0.46 o 
   2   2   7        9.85       14.92      0.55 o 
   3   2   7       31.45       25.90      0.80 o 
   4   2   7      271.31      296.32      7.86 o 
   5   2   7        9.16        5.26      1.22 o 
   6   2   7      258.54      243.71      7.90 o 
   7   2   7      149.93      149.03      5.50 o 
   8   2   7        7.78        7.78      1.28 o 
  -6   3   7      313.38      325.05     15.65 o 
  -5   3   7      310.51      305.52     15.22 o 
  -4   3   7       19.22       23.48      1.76 o 
  -3   3   7       19.45       16.93      0.78 o 
  -2   3   7      163.93      141.98      2.80 o 
  -1   3   7       96.54      119.87      1.98 o 
   0   3   7       60.93       58.75      1.27 o 
   1   3   7        3.15        4.14      0.22 o 
   2   3   7       83.50       74.00      1.36 o 
   3   3   7      114.29      108.34      1.95 o 
   4   3   7      738.37      716.68     13.39 o 
   5   3   7       17.34       10.39      1.22 o 
   6   3   7        0.03        0.54      0.41 o 
   7   3   7        9.80       10.56      1.08 o 
   8   3   7       81.84       80.19      3.44 o 
  -6   4   7        2.80        1.59      1.34 o 
  -5   4   7        0.25        0.37      0.69 o 
  -4   4   7      267.70      270.29     10.82 o 
  -3   4   7       35.31       33.12      1.48 o 
  -2   4   7      590.08      622.40     10.42 o 
  -1   4   7       98.76       94.98      1.70 o 
   0   4   7        0.34        0.20      0.16 o 
   1   4   7      616.90      642.01      8.97 o 
   2   4   7      866.14      871.56     12.90 o 
   3   4   7        0.20        0.16      0.16 o 
   4   4   7       16.59       20.84      0.90 o 
   5   4   7      375.33      368.06      8.62 o 
   6   4   7      521.53      535.38     12.26 o 
   7   4   7       55.38       58.37      2.19 o 
   8   4   7        2.83        2.51      0.55 o 
   9   4   7       83.01       95.21      4.03 o 
  -5   5   7       11.06       15.28      2.44 o 
  -4   5   7      128.26      133.12      7.15 o 
  -3   5   7       52.31       50.01      1.63 o 
  -2   5   7       23.22       21.89      0.88 o 
  -1   5   7      130.96      129.85      2.25 o 
   0   5   7      856.48      837.26     10.55 o 
   1   5   7       30.87       30.21      1.29 o 
   2   5   7       53.42       57.26      1.55 o 
   3   5   7      835.04      815.30     16.54 o 
   4   5   7      169.33      165.79      3.64 o 
   5   5   7        4.04        2.51      0.73 o 
   6   5   7       20.57       17.80      1.41 o 
   7   5   7      124.86      129.79      4.14 o 
   8   5   7       65.07       61.51      2.24 o 
   9   5   7        3.84        4.08      0.50 o 
  -5   6   7        0.01       -0.30      0.85 o 
  -4   6   7        0.49       -0.08      0.68 o 
  -3   6   7      132.36      137.46      3.65 o 
  -2   6   7      309.23      308.09      6.10 o 
  -1   6   7       67.47       66.55      1.83 o 
   0   6   7        1.80        2.33      0.30 o 
   1   6   7     1116.70     1097.01     17.36 o 
   2   6   7      238.32      234.40      4.13 o 
   3   6   7      219.10      206.86      5.40 o 
   4   6   7       21.13       18.74      1.00 o 
   5   6   7      220.27      209.62      5.28 o 
   6   6   7       17.15       16.99      1.16 o 
   7   6   7       73.68       72.32      2.68 o 
   8   6   7        0.51        0.34      0.38 o 
   9   6   7       86.80       90.25      3.01 o 
  -4   7   7        7.08        6.70      1.23 o 
  -3   7   7       16.16       15.68      0.99 o 
  -2   7   7        1.50        1.56      0.48 o 
  -1   7   7       54.90       52.14      2.25 o 
   0   7   7      271.89      269.70      5.27 o 
   1   7   7       34.60       36.91      1.22 o 
   2   7   7       25.05       27.38      0.97 o 
   3   7   7      124.25      121.85      5.37 o 
   4   7   7        5.08        6.67      1.80 o 
   5   7   7      432.41      415.00      9.94 o 
   6   7   7       38.10       37.14      1.98 o 
   7   7   7        5.46        6.00      1.01 o 
   8   7   7        0.60        0.55      0.43 o 
  -3   8   7       11.99        8.35      0.90 o 
  -2   8   7        2.56        3.54      1.04 o 
  -1   8   7        0.27        0.84      0.47 o 
   0   8   7       27.43       27.32      1.55 o 
   1   8   7        0.03        0.16      0.29 o 
   2   8   7        0.86        0.57      0.28 o 
   3   8   7      344.71      330.61      8.49 o 
   4   8   7      105.45      102.46      3.36 o 
   5   8   7        0.01        0.46      0.37 o 
   6   8   7       34.62       37.84      1.66 o 
   7   8   7       95.34       94.99      2.93 o 
   8   8   7        2.67        3.36      0.69 o 
  -2   9   7        0.48       -0.12      0.47 o 
  -1   9   7        8.22        7.46      0.95 o 
   0   9   7        1.78        3.24      0.69 o 
   1   9   7        4.11        5.01      0.65 o 
   2   9   7      104.22      105.21      2.99 o 
   3   9   7      182.54      173.67      5.25 o 
   4   9   7      110.26      115.34      7.88 o 
   5   9   7      158.68      158.03      4.75 o 
   6   9   7       68.46       75.07      2.77 o 
   7   9   7       35.16       34.41      2.26 o 
   8   9   7        0.18        0.00      0.73 o 
  -1  10   7        3.31        4.22      0.82 o 
   0  10   7        2.56        2.23      0.73 o 
   1  10   7       78.39       79.01      3.05 o 
   2  10   7      143.65      142.30      5.64 o 
   3  10   7       27.36       28.77      3.27 o 
   4  10   7      121.01      124.34      4.26 o 
   5  10   7        5.40        3.42      1.47 o 
   6  10   7        1.95        1.22      1.10 o 
   7  10   7        0.01        0.12      0.98 o 
   1  11   7        0.11        0.08      0.56 o 
   2  11   7        9.27        9.41      1.71 o 
   3  11   7      156.50      171.76      9.90 o 
   4  11   7        6.67        7.21      1.96 o 
   5  11   7       16.44       13.57      2.44 o 
   6  11   7        0.36        0.24      1.10 o 
  -3  -7   8        0.00        0.13      0.73 o 
  -2  -7   8      100.78      103.30      3.39 o 
  -1  -7   8       18.83        8.19      2.32 o 
   0  -7   8       10.59        9.37      1.06 o 
  -5  -6   8      100.20      106.97      7.58 o 
  -4  -6   8      228.48      249.57     21.58 o 
  -3  -6   8        0.47        0.49      0.52 o 
  -2  -6   8       22.94       19.81      1.28 o 
  -1  -6   8       33.32       39.20      5.20 o 
   0  -6   8      154.29      147.72      4.42 o 
   1  -6   8       10.06        9.12      0.95 o 
   2  -6   8       75.76       77.07      3.90 o 
  -5  -5   8       21.60       20.90      3.06 o 
  -4  -5   8        0.93        1.92      0.90 o 
  -3  -5   8      210.45      214.45      5.12 o 
  -2  -5   8      376.29      420.89     11.71 o 
  -1  -5   8        0.03       -0.22      0.40 o 
   0  -5   8       68.25       59.44      2.31 o 
   1  -5   8      112.66      106.85      4.11 o 
   2  -5   8       67.33       64.24      2.63 o 
   3  -5   8       11.12       12.46      1.86 o 
   4  -5   8        0.39        0.60      1.11 o 
  -6  -4   8       62.02       67.24      5.50 o 
  -5  -4   8      121.92      129.32      5.48 o 
  -4  -4   8       11.18       11.43      1.42 o 
  -3  -4   8        0.17        0.13      0.32 o 
  -2  -4   8       66.94       66.79      3.40 o 
  -1  -4   8      246.24      229.24     16.69 o 
   0  -4   8      121.89      111.19      4.54 o 
   1  -4   8       23.72       23.63      1.46 o 
   2  -4   8       45.49       41.74      2.08 o 
   3  -4   8       16.83       15.68      2.44 o 
   4  -4   8       22.27       23.37      2.24 o 
   5  -4   8      257.58      256.75      9.68 o 
  -6  -3   8       37.18       43.89      4.03 o 
  -5  -3   8        0.32        0.84      0.64 o 
  -4  -3   8       65.84       71.97      4.89 o 
  -3  -3   8       24.43       31.15      1.27 o 
  -2  -3   8       44.85       46.08      1.50 o 
  -1  -3   8      292.28      277.79      6.02 o 
   0  -3   8      205.68      194.59      3.84 o 
   1  -3   8       48.95       40.00      1.59 o 
   2  -3   8        4.65        3.17      0.46 o 
   3  -3   8      188.81      164.01      9.96 o 
   4  -3   8       21.69       18.02      2.08 o 
   5  -3   8       76.85       73.72      4.34 o 
  -6  -2   8        5.63        5.75      1.59 o 
  -5  -2   8        6.96        7.10      1.08 o 
  -4  -2   8        5.84        5.86      1.28 o 
  -3  -2   8      217.68      209.19      4.11 o 
  -2  -2   8       25.20       27.71      1.09 o 
  -1  -2   8      112.55      101.74      2.29 o 
   0  -2   8      218.99      211.39      5.03 o 
   1  -2   8      514.18      517.25      9.59 o 
   2  -2   8      162.08      157.27      3.68 o 
   3  -2   8       25.61       23.05      4.52 o 
   4  -2   8      108.75      111.55      5.20 o 
   5  -2   8      326.27      316.92     17.05 o 
   6  -2   8       10.01        9.49      1.47 o 
  -6  -1   8       54.45       50.61      4.16 o 
  -5  -1   8        5.67        6.96      1.08 o 
  -4  -1   8        0.26       -0.01      0.50 o 
  -3  -1   8      148.17      154.86      3.60 o 
  -2  -1   8      633.71      630.04     10.89 o 
  -1  -1   8      220.37      209.29      3.38 o 
   0  -1   8        5.74        5.93      0.36 o 
   1  -1   8      102.54      100.12      2.13 o 
   2  -1   8      138.65      136.35      2.99 o 
   3  -1   8        0.09       -0.10      0.56 o 
   4  -1   8      205.47      202.29      7.26 o 
   5  -1   8        4.32        5.24      1.08 o 
   6  -1   8       22.08       25.02      2.12 o 
   7  -1   8        2.17        1.51      0.86 o 
  -6   0   8        3.89        4.89      1.47 o 
  -5   0   8       16.85       18.34      2.32 o 
  -4   0   8      379.37      373.01     11.75 o 
  -3   0   8       98.71      101.73      2.56 o 
  -2   0   8       40.22       38.17      1.35 o 
  -1   0   8      336.02      330.05      4.23 o 
   0   0   8      963.88      977.25     13.74 o 
   1   0   8      106.00       99.95      1.91 o 
   2   0   8      463.08      462.56      8.82 o 
   3   0   8        1.23        1.19      0.63 o 
   4   0   8      142.83      140.70      5.36 o 
   5   0   8       15.28       14.33      1.96 o 
   6   0   8       11.26       12.89      1.46 o 
   7   0   8        6.01        4.31      1.03 o 
  -6   1   8      116.70      129.70      7.58 o 
  -5   1   8       90.45       96.08      4.11 o 
  -4   1   8        0.46        0.22      0.56 o 
  -3   1   8      226.65      213.33      4.65 o 
  -2   1   8      467.96      438.84      8.81 o 
  -1   1   8        7.46        5.77      0.34 o 
   0   1   8      102.67      101.89      1.67 o 
   1   1   8      202.16      206.11      3.09 o 
   2   1   8       93.98       81.36      1.70 o 
   3   1   8      725.13      702.49     17.41 o 
   4   1   8      104.48       95.85      3.89 o 
   5   1   8       23.14       25.17      3.06 o 
   6   1   8       33.57       34.20      2.16 o 
   7   1   8      109.12      110.84      4.66 o 
   8   1   8       81.84       76.93      3.83 o 
  -6   2   8      128.28      124.08      7.58 o 
  -5   2   8       50.28       47.20      2.71 o 
  -4   2   8      196.13      202.99      7.13 o 
  -3   2   8      104.93      106.72      2.67 o 
  -2   2   8       56.27       54.41      1.65 o 
  -1   2   8      127.80      118.84      2.40 o 
   0   2   8       28.03       35.23      0.77 o 
   1   2   8      885.26      872.04     11.82 o 
   2   2   8     1475.50     1467.80     20.85 o 
   3   2   8      434.02      438.36     11.23 o 
   4   2   8        0.91        1.13      0.52 o 
   5   2   8      617.47      620.51     18.20 o 
   6   2   8       16.94       16.49      3.12 o 
   7   2   8        4.62        5.10      1.53 o 
   8   2   8       76.95       74.01      3.55 o 
  -6   3   8       16.74       17.36      2.69 o 
  -5   3   8       37.08       39.67      2.50 o 
  -4   3   8      113.78      120.06      4.83 o 
  -3   3   8      204.09      200.14      4.82 o 
  -2   3   8       82.97       75.53      2.09 o 
  -1   3   8      577.10      606.22      8.27 o 
   0   3   8      305.30      315.85      4.57 o 
   1   3   8      542.32      536.56      8.73 o 
   2   3   8      718.81      706.57     10.30 o 
   3   3   8      635.81      649.44     12.29 o 
   4   3   8        4.11        5.60      0.57 o 
   5   3   8      458.55      424.32     10.04 o 
   6   3   8        3.84        4.88      0.82 o 
   7   3   8      524.18      516.77     17.30 o 
   8   3   8        3.96        5.39      0.94 o 
  -5   4   8       19.45       18.34      2.57 o 
  -4   4   8        0.72        0.67      0.64 o 
  -3   4   8      143.90      139.85      3.39 o 
  -2   4   8      101.72      100.70      2.61 o 
  -1   4   8        6.89        6.18      0.44 o 
   0   4   8       45.18       44.75      1.02 o 
   1   4   8     1491.07     1503.57     20.69 o 
   2   4   8       45.53       45.30      1.15 o 
   3   4   8        0.38        0.99      0.28 o 
   4   4   8       15.33       18.85      1.05 o 
   5   4   8       76.84       87.00      2.63 o 
   6   4   8        9.38       10.14      0.90 o 
   7   4   8      147.54      141.09      4.56 o 
   8   4   8        4.61        7.38      0.76 o 
  -5   5   8       17.11       21.52      2.93 o 
  -4   5   8        8.17        8.58      0.97 o 
  -3   5   8        0.05        0.00      0.30 o 
  -2   5   8        6.14        5.68      0.59 o 
  -1   5   8      346.80      325.60      6.14 o 
   0   5   8      341.11      329.63      5.33 o 
   1   5   8       59.52       52.74      1.36 o 
   2   5   8        3.00        3.12      0.41 o 
   3   5   8      114.57      103.18      3.69 o 
   4   5   8      315.93      283.65      6.95 o 
   5   5   8      194.76      172.73      5.51 o 
   6   5   8       96.46       90.14      3.23 o 
   7   5   8       55.30       50.02      2.07 o 
   8   5   8       52.42       52.31      2.20 o 
  -4   6   8       25.22       25.46      3.03 o 
  -3   6   8       28.39       28.48      1.26 o 
  -2   6   8       11.83       11.41      0.79 o 
  -1   6   8        0.29        0.51      0.30 o 
   0   6   8       32.18       31.65      1.30 o 
   1   6   8       66.45       58.38      1.68 o 
   2   6   8        0.12        0.11      0.18 o 
   3   6   8      157.98      155.06      4.35 o 
   4   6   8      247.89      223.21      5.76 o 
   5   6   8      445.33      439.35     10.38 o 
   6   6   8       48.07       49.99      1.72 o 
   7   6   8       30.42       26.70      1.51 o 
   8   6   8        1.44        1.97      0.52 o 
  -4   7   8       79.89       85.57      5.26 o 
  -3   7   8        0.81        0.94      0.50 o 
  -2   7   8       11.44       10.75      2.26 o 
  -1   7   8       58.17       59.05      2.51 o 
   0   7   8        3.16        2.96      0.57 o 
   1   7   8       39.63       35.27      1.21 o 
   2   7   8      313.02      307.50      5.08 o 
   3   7   8      192.91      187.33      5.24 o 
   4   7   8      171.86      158.06      4.49 o 
   5   7   8       18.61       16.83      1.16 o 
   6   7   8        5.16        6.21      0.63 o 
   7   7   8      129.27      131.94      3.66 o 
   8   7   8       91.27       96.02      3.54 o 
  -3   8   8       65.12       66.97      2.70 o 
  -2   8   8       82.16       88.02      3.41 o 
  -1   8   8        6.63        5.34      1.16 o 
   0   8   8       25.59       27.00      1.77 o 
   1   8   8      124.13      119.42      2.81 o 
   2   8   8       45.74       44.00      1.32 o 
   3   8   8      187.05      179.02      5.20 o 
   4   8   8      448.81      434.37     10.74 o 
   5   8   8        6.77        7.08      0.79 o 
   6   8   8       36.11       37.64      1.71 o 
   7   8   8       43.32       39.67      1.68 o 
   8   8   8        2.97        4.20      0.73 o 
  -2   9   8        0.09        0.22      0.92 o 
  -1   9   8       94.52       94.10      4.28 o 
   0   9   8       66.49       64.18      2.72 o 
   1   9   8        0.01        0.13      0.35 o 
   2   9   8       91.60       91.39      2.61 o 
   3   9   8      107.64      112.42      4.02 o 
   4   9   8       31.84       33.28      1.82 o 
   5   9   8        5.02        5.71      0.79 o 
   6   9   8       16.62       14.68      1.42 o 
   7   9   8       38.81       42.72      2.46 o 
  -1  10   8        0.42        0.00      0.52 o 
   0  10   8        0.85        1.20      0.64 o 
   1  10   8       42.32       38.43      1.91 o 
   2  10   8        1.84        1.68      0.60 o 
   3  10   8        0.28        0.81      0.61 o 
   4  10   8        0.02        0.55      0.69 o 
   5  10   8       63.42       62.61      3.37 o 
   6  10   8      139.03      129.72      5.31 o 
   7  10   8        0.02       -0.14      0.56 o 
   1  11   8       15.16       17.30      1.35 o 
   2  11   8       17.75       20.29      2.32 o 
   3  11   8        2.85        2.57      1.59 o 
   4  11   8       52.76       51.71      4.65 o 
   5  11   8       72.85       75.55      5.62 o 
  -3  -6   9        4.10        3.51      2.26 o 
  -2  -6   9        0.07       -0.11      0.52 o 
  -1  -6   9       66.31       67.16      2.62 o 
   0  -6   9        5.91        7.29      0.97 o 
   1  -6   9       67.31       62.46      5.82 o 
  -4  -5   9       48.21       51.63      4.16 o 
  -3  -5   9        1.06        1.14      0.87 o 
  -2  -5   9        0.13        0.33      0.53 o 
  -1  -5   9       31.53       24.21      2.22 o 
   0  -5   9        1.22        1.25      0.64 o 
   1  -5   9       45.73       48.41      2.51 o 
   2  -5   9      121.41      124.33      7.95 o 
   3  -5   9       30.55       30.19      4.03 o 
  -5  -4   9       21.40       22.25      3.18 o 
  -4  -4   9       34.18       34.00      1.90 o 
  -3  -4   9        3.93        3.33      0.88 o 
  -2  -4   9        4.24        2.32      0.95 o 
  -1  -4   9       70.73       76.74      4.83 o 
   0  -4   9      158.10      172.44      4.84 o 
   1  -4   9      251.20      229.75      6.00 o 
   2  -4   9        1.28        1.35      0.40 o 
   3  -4   9        6.89        7.94      1.56 o 
   4  -4   9       37.60       39.27      4.22 o 
  -6  -3   9       33.17       38.87      4.03 o 
  -5  -3   9       34.60       32.27      3.67 o 
  -4  -3   9       21.57       22.36      1.49 o 
  -3  -3   9      374.52      390.94     10.87 o 
  -2  -3   9      351.27      345.59      7.68 o 
  -1  -3   9        0.05        0.04      0.43 o 
   0  -3   9      182.40      175.40      4.19 o 
   1  -3   9      246.20      246.22      6.23 o 
   2  -3   9       98.25      104.63      2.84 o 
   3  -3   9        1.52        3.85      2.08 o 
   4  -3   9       50.36       53.30      3.37 o 
   5  -3   9        7.72        7.65      1.51 o 
  -6  -2   9       19.94       19.07      2.81 o 
  -5  -2   9       38.47       36.07      4.58 o 
  -4  -2   9      142.54      148.11      5.78 o 
  -3  -2   9       85.54       89.77      2.21 o 
  -2  -2   9        4.60        5.77      0.57 o 
  -1  -2   9      747.78      759.83     16.87 o 
   0  -2   9      396.03      374.88      7.19 o 
   1  -2   9       69.55       75.47      2.52 o 
   2  -2   9        1.91        2.51      0.39 o 
   3  -2   9        8.54        9.53      2.20 o 
   4  -2   9       31.95       27.69      2.29 o 
   5  -2   9       14.11       15.42      1.81 o 
   6  -2   9        4.18        3.68      1.25 o 
  -6  -1   9       18.12       23.10      3.06 o 
  -5  -1   9        8.09        8.68      1.71 o 
  -4  -1   9       34.59       40.15      2.81 o 
  -3  -1   9      379.80      370.08      8.60 o 
  -2  -1   9       84.57       92.38      2.10 o 
  -1  -1   9      355.41      352.42      7.71 o 
   0  -1   9        2.64        4.27      0.42 o 
   1  -1   9      372.72      373.47      7.40 o 
   2  -1   9       96.20       94.45      2.89 o 
   3  -1   9      469.17      469.63     14.73 o 
   4  -1   9      187.73      191.44      7.13 o 
   5  -1   9       51.46       53.25      3.11 o 
   6  -1   9        1.33        0.73      0.86 o 
  -6   0   9       13.03       12.71      2.20 o 
  -5   0   9        1.28        1.04      0.70 o 
  -4   0   9       26.18       26.19      1.94 o 
  -3   0   9        4.04        4.10      0.53 o 
  -2   0   9       15.99       15.85      0.87 o 
  -1   0   9      535.11      523.55      8.67 o 
   0   0   9       74.82       78.57      1.79 o 
   1   0   9     1698.51     1655.86     26.25 o 
   2   0   9       86.93       85.16      2.07 o 
   3   0   9        7.09        4.89      0.99 o 
   4   0   9      386.58      384.29     14.24 o 
   5   0   9       27.17       29.93      2.16 o 
   6   0   9        0.06        0.12      0.61 o 
   7   0   9        2.30        2.56      0.94 o 
  -6   1   9       17.09       14.79      2.44 o 
  -5   1   9       24.83       26.61      2.14 o 
  -4   1   9       14.56       14.63      1.46 o 
  -3   1   9       37.59       36.47      2.12 o 
  -2   1   9      268.42      265.36      5.72 o 
  -1   1   9      188.66      193.82      3.92 o 
   0   1   9       13.01       18.04      0.64 o 
   1   1   9       67.11       64.31      1.40 o 
   2   1   9      223.51      220.63      4.00 o 
   3   1   9     2273.35     2323.14     64.64 o 
   4   1   9       16.71       16.00      1.51 o 
   5   1   9       64.97       64.87      3.19 o 
   6   1   9       65.38       62.01      3.15 o 
   7   1   9       17.78       22.27      1.93 o 
  -6   2   9       63.60       63.20      5.01 o 
  -5   2   9       33.16       31.37      2.24 o 
  -4   2   9        0.45       -0.03      0.37 o 
  -3   2   9        3.50        3.66      0.46 o 
  -2   2   9        2.08        1.36      0.38 o 
  -1   2   9      561.02      559.97      9.32 o 
   0   2   9      958.62      946.81     11.36 o 
   1   2   9      276.00      294.06      4.72 o 
   2   2   9        1.99        3.85      0.63 o 
   3   2   9        8.10        4.69      0.67 o 
   4   2   9        0.37        1.32      0.61 o 
   5   2   9       56.89       63.57      3.67 o 
   6   2   9       62.58       57.79      2.94 o 
   7   2   9        1.82        0.99      0.70 o 
   8   2   9       33.82       32.27      3.42 o 
  -5   3   9       72.48       82.15      5.75 o 
  -4   3   9       88.60       85.56      3.01 o 
  -3   3   9       96.86       92.45      2.50 o 
  -2   3   9       34.29       30.08      1.21 o 
  -1   3   9       15.52       13.83      0.65 o 
   0   3   9        7.57        8.03      0.49 o 
   1   3   9       90.86       84.50      1.60 o 
   2   3   9      585.41      562.99      8.86 o 
   3   3   9       22.47       24.48      0.96 o 
   4   3   9      211.57      199.17      5.30 o 
   5   3   9      358.98      357.27      8.75 o 
   6   3   9        3.03        1.97      0.86 o 
   7   3   9        0.57        1.00      0.79 o 
   8   3   9       14.87       16.38      2.08 o 
  -5   4   9       25.89       32.27      3.55 o 
  -4   4   9        9.32       10.15      1.02 o 
  -3   4   9        3.22        1.93      0.41 o 
  -2   4   9      191.15      174.78      4.08 o 
  -1   4   9      327.18      314.19      5.59 o 
   0   4   9        3.52        6.03      0.64 o 
   1   4   9     1056.43     1037.51     15.05 o 
   2   4   9       17.87       14.89      0.86 o 
   3   4   9        4.32        4.93      0.50 o 
   4   4   9       52.22       55.98      1.72 o 
   5   4   9        8.00        7.63      0.90 o 
   6   4   9       92.45       83.24      3.23 o 
   7   4   9       64.17       66.23      4.10 o 
   8   4   9       20.29       23.46      1.46 o 
  -4   5   9        2.73        2.44      0.70 o 
  -3   5   9        8.00        7.08      0.68 o 
  -2   5   9       77.57       86.75      2.47 o 
  -1   5   9       12.73       15.57      1.39 o 
   0   5   9        4.93        5.94      0.49 o 
   1   5   9       59.58       51.58      1.40 o 
   2   5   9      166.00      171.84      3.49 o 
   3   5   9     1152.02     1112.89     30.41 o 
   4   5   9      198.85      193.50      5.10 o 
   5   5   9       10.58        8.92      0.73 o 
   6   5   9       99.98       97.52      3.58 o 
   7   5   9       33.87       27.23      1.55 o 
   8   5   9       15.51       17.26      1.20 o 
  -4   6   9       11.91       14.13      1.59 o 
  -3   6   9       36.56       38.37      2.44 o 
  -2   6   9       17.01       15.71      1.71 o 
  -1   6   9        1.74        1.47      0.52 o 
   0   6   9      952.55      961.42     18.56 o 
   1   6   9      285.22      262.07      5.06 o 
   2   6   9        0.30       -0.01      0.24 o 
   3   6   9       37.46       31.06      1.53 o 
   4   6   9       94.77      104.46      3.22 o 
   5   6   9      320.82      305.35      7.56 o 
   6   6   9        0.66        1.18      0.39 o 
   7   6   9        4.45        6.74      1.34 o 
   8   6   9       28.71       29.14      1.60 o 
  -3   7   9        5.88        7.09      0.88 o 
  -2   7   9       23.13       25.23      1.60 o 
  -1   7   9       98.49       95.54      3.46 o 
   0   7   9       15.15       13.25      1.22 o 
   1   7   9       64.90       61.16      1.75 o 
   2   7   9      447.03      449.63      9.36 o 
   3   7   9      132.74      128.54      3.98 o 
   4   7   9      138.60      137.68      4.11 o 
   5   7   9       48.74       51.74      2.20 o 
   6   7   9        4.92        4.72      0.61 o 
   7   7   9        1.39        1.79      0.44 o 
   8   7   9        5.81        5.50      0.82 o 
  -2   8   9        0.19       -0.27      0.47 o 
  -1   8   9       51.19       53.05      2.42 o 
   0   8   9      138.25      133.81      4.49 o 
   1   8   9       14.62       15.40      0.87 o 
   2   8   9       64.44       71.02      2.41 o 
   3   8   9       14.21       13.04      1.12 o 
   4   8   9       24.94       25.10      1.50 o 
   5   8   9        6.80        5.02      0.73 o 
   6   8   9      154.19      154.33      4.51 o 
   7   8   9       91.36       91.22      3.80 o 
   8   8   9        0.01        0.03      0.47 o 
  -1   9   9        1.82        0.29      0.56 o 
   0   9   9        1.78        0.86      0.61 o 
   1   9   9        0.32        0.49      0.47 o 
   2   9   9        0.06        0.43      0.42 o 
   3   9   9      179.47      183.92      5.57 o 
   4   9   9      103.40      104.17      3.67 o 
   5   9   9       43.68       42.17      2.55 o 
   6   9   9        4.37        4.05      0.90 o 
   7   9   9        1.75        2.73      0.82 o 
   0  10   9        9.61        9.72      1.08 o 
   1  10   9       30.61       35.03      1.82 o 
   2  10   9       63.17       66.36      5.36 o 
   3  10   9       74.43       73.82      3.15 o 
   4  10   9        8.56        9.51      1.37 o 
   5  10   9       79.28       84.53      4.06 o 
   6  10   9       67.63       67.92      3.50 o 
   2  11   9      104.02      110.14      6.11 o 
   3  11   9       39.55       43.26      3.02 o 
   4  11   9        6.33        8.33      1.47 o 
   5  11   9        8.51       10.28      1.51 o 
  -3  -5  10       33.84       27.63      3.42 o 
  -2  -5  10       95.99      106.58      5.73 o 
  -1  -5  10       57.61       59.02      2.43 o 
   0  -5  10       48.09       51.90      2.25 o 
   1  -5  10       50.93       57.12      3.06 o 
  -4  -4  10       48.09       53.67      5.01 o 
  -3  -4  10       15.29       11.47      2.87 o 
  -2  -4  10      194.80      207.75      8.56 o 
  -1  -4  10      198.16      202.53      6.99 o 
   0  -4  10        1.13        1.77      0.62 o 
   1  -4  10       18.63       17.33      1.25 o 
   2  -4  10       25.23       26.31      2.29 o 
   3  -4  10       34.81       39.74      3.15 o 
  -5  -3  10       37.31       43.76      4.52 o 
  -4  -3  10        1.68        1.06      0.66 o 
  -3  -3  10      361.12      288.94     45.48 o 
  -2  -3  10       49.72       56.39      2.25 o 
  -1  -3  10        0.68        0.79      0.50 o 
   0  -3  10        2.82        1.23      0.57 o 
   1  -3  10        1.20        1.57      0.48 o 
   2  -3  10       62.23       67.71      3.34 o 
   3  -3  10       46.19       48.72      3.61 o 
   4  -3  10       16.50       18.02      2.87 o 
  -5  -2  10       60.28       70.29      5.50 o 
  -4  -2  10        1.67        2.89      0.61 o 
  -3  -2  10       66.42       64.64      4.01 o 
  -2  -2  10       15.40       15.75      1.40 o 
  -1  -2  10       27.39       28.99      1.73 o 
   0  -2  10      423.01      419.49      9.92 o 
   1  -2  10       96.99      101.67      2.58 o 
   2  -2  10        2.95        4.16      0.81 o 
   3  -2  10       46.47       43.89      2.98 o 
   4  -2  10       60.84       59.75      3.63 o 
   5  -2  10       68.69       73.12      4.15 o 
  -5  -1  10        0.14       -0.12      0.98 o 
  -4  -1  10       11.67       10.16      1.06 o 
  -3  -1  10       48.44       47.78      1.54 o 
  -2  -1  10        0.81        0.89      0.58 o 
  -1  -1  10      716.55      673.08     15.15 o 
   0  -1  10      180.18      165.84      3.99 o 
   1  -1  10      138.18      135.92      3.12 o 
   2  -1  10      225.70      224.07      5.01 o 
   3  -1  10        2.74        1.89      0.90 o 
   4  -1  10        2.00        1.18      0.90 o 
   5  -1  10      134.30      139.50      5.96 o 
   6  -1  10       70.56       78.66      4.19 o 
  -5   0  10      183.59      221.63     11.74 o 
  -4   0  10       81.47       81.65      3.02 o 
  -3   0  10        0.02       -0.30      0.30 o 
  -2   0  10       15.33       13.72      0.77 o 
  -1   0  10      219.15      207.43      6.48 o 
   0   0  10      188.08      192.11      3.70 o 
   1   0  10      249.11      260.02      5.00 o 
   2   0  10        3.50        2.01      0.38 o 
   3   0  10        0.29        0.49      0.76 o 
   4   0  10       33.88       32.79      2.38 o 
   5   0  10        9.56        9.26      1.38 o 
   6   0  10        8.99        8.98      1.41 o 
  -5   1  10       21.94       20.29      2.81 o 
  -4   1  10        2.58        3.44      0.70 o 
  -3   1  10      194.62      202.52      5.47 o 
  -2   1  10      228.19      212.62      4.86 o 
  -1   1  10      166.98      145.91      3.83 o 
   0   1  10      287.84      294.70      4.92 o 
   1   1  10        1.12        1.85      0.34 o 
   2   1  10      123.69      112.19      2.30 o 
   3   1  10      247.01      245.38      8.42 o 
   4   1  10       13.72       13.74      1.51 o 
   5   1  10       24.29       25.97      2.03 o 
   6   1  10        3.94        2.90      0.94 o 
   7   1  10       51.65       49.75      3.02 o 
  -5   2  10       32.45       32.76      3.55 o 
  -4   2  10        2.34        2.40      0.65 o 
  -3   2  10      170.55      167.93      4.45 o 
  -2   2  10      109.74      103.17      3.12 o 
  -1   2  10      402.08      368.69     10.24 o 
   0   2  10        1.28        0.50      0.25 o 
   1   2  10       15.25       19.91      0.76 o 
   2   2  10      100.26       98.54      1.95 o 
   3   2  10      271.01      269.59      6.53 o 
   4   2  10       99.08       93.88      4.40 o 
   5   2  10       49.41       49.51      4.28 o 
   6   2  10        4.57        5.33      1.03 o 
   7   2  10        0.43        0.41      0.76 o 
  -5   3  10        7.21        8.92      1.96 o 
  -4   3  10       15.01       15.47      1.26 o 
  -3   3  10       37.64       31.04      1.28 o 
  -2   3  10        2.10        2.86      0.50 o 
  -1   3  10      118.73      111.19      3.80 o 
   0   3  10        3.08        4.01      0.35 o 
   1   3  10       37.03       40.16      1.21 o 
   2   3  10     1672.24     1731.67     25.96 o 
   3   3  10       19.64       20.90      1.07 o 
   4   3  10       28.64       26.02      1.42 o 
   5   3  10       36.10       35.25      1.68 o 
   6   3  10       90.70       91.17      3.09 o 
   7   3  10       50.47       47.76      3.79 o 
  -4   4  10      133.96      139.12      6.63 o 
  -3   4  10       12.69       14.40      0.90 o 
  -2   4  10       35.88       31.21      1.44 o 
  -1   4  10       16.22       11.43      1.04 o 
   0   4  10      149.03      162.04      3.45 o 
   1   4  10      794.87      754.12     13.77 o 
   2   4  10      306.43      307.87      5.89 o 
   3   4  10       67.34       66.13      2.65 o 
   4   4  10      235.61      241.47      8.90 o 
   5   4  10       56.26       54.18      4.10 o 
   6   4  10       56.37       46.74      2.31 o 
   7   4  10       70.12       66.46      2.92 o 
   8   4  10       35.50       36.43      2.05 o 
  -4   5  10       21.07       24.82      2.57 o 
  -3   5  10       27.88       28.52      2.02 o 
  -2   5  10       74.59       68.37      2.81 o 
  -1   5  10       13.48        9.44      0.95 o 
   0   5  10        2.80        2.35      0.47 o 
   1   5  10      401.72      427.03      6.98 o 
   2   5  10      272.29      267.59      5.88 o 
   3   5  10        3.83        2.35      0.54 o 
   4   5  10       72.50       67.64      2.39 o 
   5   5  10       12.04       16.56      1.54 o 
   6   5  10       26.87       26.54      1.68 o 
   7   5  10       37.65       39.88      2.11 o 
   8   5  10       13.65       11.86      1.11 o 
  -3   6  10        4.15        3.75      0.68 o 
  -2   6  10        3.17        3.33      0.68 o 
  -1   6  10       16.20       11.33      1.04 o 
   0   6  10       47.29       40.60      1.70 o 
   1   6  10      208.44      202.76      4.16 o 
   2   6  10        0.65        1.06      0.39 o 
   3   6  10       16.72       11.79      0.99 o 
   4   6  10       42.58       46.63      1.95 o 
   5   6  10      200.78      190.40      5.22 o 
   6   6  10       24.63       24.38      1.29 o 
   7   6  10        6.54        5.38      0.92 o 
   8   6  10        0.72        1.18      0.56 o 
  -3   7  10        0.07       -0.30      0.47 o 
  -2   7  10        4.44        4.59      0.82 o 
  -1   7  10       61.11       57.47      2.51 o 
   0   7  10       43.93       44.33      2.12 o 
   1   7  10       80.38       74.50      2.84 o 
   2   7  10       41.27       44.06      1.72 o 
   3   7  10       86.97       96.86      3.32 o 
   4   7  10       69.34       61.98      2.42 o 
   5   7  10      105.23       97.47      3.22 o 
   6   7  10       24.67       30.07      1.50 o 
   7   7  10      112.35      117.94      6.23 o 
  -2   8  10        6.23        7.05      0.99 o 
  -1   8  10       79.16       83.65      4.89 o 
   0   8  10       13.13       14.41      1.25 o 
   1   8  10       20.99       18.56      1.12 o 
   2   8  10        1.99        1.05      0.49 o 
   3   8  10       42.76       44.66      2.14 o 
   4   8  10      287.71      282.57      7.60 o 
   5   8  10       23.34       22.98      1.43 o 
   6   8  10        0.17       -0.01      0.47 o 
   7   8  10       16.46       17.01      1.51 o 
  -1   9  10       36.74       35.89      3.12 o 
   0   9  10        6.01        3.15      0.78 o 
   1   9  10       47.67       52.37      2.29 o 
   2   9  10      154.92      163.63      4.35 o 
   3   9  10       42.44       39.33      2.12 o 
   4   9  10       16.45       15.18      1.64 o 
   5   9  10        4.70        6.60      1.12 o 
   6   9  10       50.22       55.47      3.61 o 
   7   9  10        4.48        3.85      0.95 o 
   1  10  10        0.74        0.31      0.56 o 
   2  10  10        9.03        9.49      1.32 o 
   3  10  10       71.92       81.96      4.95 o 
   4  10  10       74.47       77.39      3.98 o 
   5  10  10       13.21       12.74      1.60 o 
   6  10  10       14.67       17.53      1.89 o 
  -2  -4  11        0.20        1.10      0.64 o 
  -1  -4  11       61.46       62.26      3.20 o 
   0  -4  11       31.19       34.55      1.85 o 
   1  -4  11       25.54       22.07      1.97 o 
  -3  -3  11       11.09       14.30      1.47 o 
  -2  -3  11       43.79       34.98      4.32 o 
  -1  -3  11       17.57       17.62      1.51 o 
   0  -3  11      104.13      114.54      3.89 o 
   1  -3  11      351.57      327.98      8.18 o 
   2  -3  11       16.62       18.81      1.97 o 
   3  -3  11        4.43        4.76      1.42 o 
  -4  -2  11       12.09       12.84      1.38 o 
  -3  -2  11       83.73       81.53      6.11 o 
  -2  -2  11      135.19      130.49      4.99 o 
  -1  -2  11      136.76      133.72     11.59 o 
   0  -2  11       68.19       62.84      2.42 o 
   1  -2  11       23.62       19.73      1.10 o 
   2  -2  11      114.27      117.31      6.48 o 
   3  -2  11       23.99       21.88      2.29 o 
   4  -2  11        2.89        1.03      1.06 o 
  -4  -1  11       70.18       68.02      2.35 o 
  -3  -1  11       37.06       37.87      1.63 o 
  -2  -1  11        4.53        3.32      0.76 o 
  -1  -1  11       25.35       29.19      1.55 o 
   0  -1  11      242.64      222.67      5.85 o 
   1  -1  11       63.23       59.32      1.81 o 
   2  -1  11       96.58       96.23      2.99 o 
   3  -1  11       74.12       80.55      4.19 o 
   4  -1  11       59.15       65.26      3.80 o 
   5  -1  11        2.40        2.60      1.16 o 
  -4   0  11        2.05        1.99      0.68 o 
  -3   0  11       38.62       36.73      1.88 o 
  -2   0  11      142.50      140.18      3.86 o 
  -1   0  11        5.59        5.40      0.98 o 
   0   0  11       15.86       15.06      0.96 o 
   1   0  11        0.69        0.61      0.32 o 
   2   0  11        1.28        1.40      0.32 o 
   3   0  11       45.51       47.41      3.79 o 
   4   0  11      381.25      398.77     18.34 o 
   5   0  11       19.68       21.42      2.69 o 
   6   0  11        6.66        4.75      1.20 o 
  -4   1  11        7.03        5.35      0.84 o 
  -3   1  11       14.25       10.83      0.99 o 
  -2   1  11      124.80      117.44      3.36 o 
  -1   1  11        7.37        5.55      0.82 o 
   0   1  11       31.75       25.21      2.43 o 
   1   1  11      215.69      207.68      4.79 o 
   2   1  11      289.91      286.96      5.78 o 
   3   1  11       30.54       26.18      1.35 o 
   4   1  11       13.48       13.47      1.55 o 
   5   1  11       74.59       72.93      3.80 o 
   6   1  11      275.55      276.45     23.17 o 
  -4   2  11        9.20       11.64      1.13 o 
  -3   2  11       20.53       18.93      1.32 o 
  -2   2  11       57.81       56.23      2.46 o 
  -1   2  11       83.57       90.54      2.75 o 
   0   2  11      213.88      203.13      7.25 o 
   1   2  11        3.19        2.25      0.35 o 
   2   2  11        4.80        8.12      0.68 o 
   3   2  11      457.65      457.78      9.76 o 
   4   2  11       71.70       70.93      2.78 o 
   5   2  11        0.02        0.09      0.73 o 
   6   2  11        1.32        0.75      0.82 o 
   7   2  11       32.37       31.05      3.30 o 
  -4   3  11        9.10       11.98      1.83 o 
  -3   3  11       82.96       80.42      3.10 o 
  -2   3  11       61.18       57.51      2.50 o 
  -1   3  11       39.03       34.64      1.86 o 
   0   3  11       74.74       73.34      2.05 o 
   1   3  11      174.87      191.56      3.73 o 
   2   3  11       30.59       29.13      1.65 o 
   3   3  11        3.67        4.49      0.63 o 
   4   3  11        4.79        6.40      0.69 o 
   5   3  11       92.53       98.23      4.04 o 
   6   3  11        7.98        7.59      1.06 o 
   7   3  11       42.66       40.20      3.36 o 
  -4   4  11        0.00        0.12      0.86 o 
  -3   4  11       20.74       20.39      1.35 o 
  -2   4  11       85.67       83.90      3.24 o 
  -1   4  11       42.56       41.43      2.03 o 
   0   4  11        2.20        4.73      0.54 o 
   1   4  11       41.49       45.90      1.46 o 
   2   4  11       52.48       57.00      1.93 o 
   3   4  11       74.12       81.20      3.44 o 
   4   4  11       27.94       28.85      1.52 o 
   5   4  11       51.47       43.90      1.92 o 
   6   4  11        0.00        0.03      0.50 o 
   7   4  11        8.74        9.49      2.14 o 
  -3   5  11       43.80       37.51      1.88 o 
  -2   5  11       11.48       14.77      1.25 o 
  -1   5  11        0.02       -0.05      0.38 o 
   0   5  11       11.25        9.48      0.99 o 
   1   5  11      160.29      155.30      4.01 o 
   2   5  11       55.37       65.61      2.12 o 
   3   5  11       38.61       42.27      1.92 o 
   4   5  11        3.29        5.59      0.72 o 
   5   5  11       17.34       18.04      1.34 o 
   6   5  11      154.78      151.74      5.43 o 
   7   5  11       51.96       52.27      2.63 o 
  -3   6  11        0.35        0.40      0.56 o 
  -2   6  11       29.43       28.08      1.72 o 
  -1   6  11        4.46        7.77      0.95 o 
   0   6  11      352.83      359.46     10.11 o 
   1   6  11       52.92       57.79      1.65 o 
   2   6  11       30.90       33.53      1.48 o 
   3   6  11      138.82      133.36      4.16 o 
   4   6  11      164.87      173.08      5.00 o 
   5   6  11       19.42       20.71      1.28 o 
   6   6  11       13.77       11.92      1.53 o 
   7   6  11       59.34       63.84      2.97 o 
  -2   7  11       91.25       97.31      3.71 o 
  -1   7  11        8.83        8.05      1.22 o 
   0   7  11       76.09       74.86      3.02 o 
   1   7  11       85.54       86.76      2.76 o 
   2   7  11      100.15      103.57      3.04 o 
   3   7  11        7.42        6.15      0.87 o 
   4   7  11        7.76        9.05      0.94 o 
   5   7  11      116.15      109.69      5.56 o 
   6   7  11       64.42       63.81      3.11 o 
   7   7  11        2.84        3.91      0.82 o 
  -1   8  11      146.40      156.23      5.32 o 
   0   8  11      252.31      240.18      7.25 o 
   1   8  11        3.67        4.59      0.79 o 
   2   8  11        0.16        0.28      0.44 o 
   3   8  11       38.11       43.79      3.86 o 
   4   8  11        2.24        3.55      0.95 o 
   5   8  11       20.74       22.16      1.82 o 
   6   8  11       13.03       16.02      1.56 o 
   7   8  11       50.21       61.21      3.11 o 
   0   9  11        4.80        3.90      0.82 o 
   1   9  11       12.73       15.71      1.28 o 
   2   9  11        0.10       -0.03      0.42 o 
   3   9  11       59.25       64.19      3.59 o 
   4   9  11        2.61        1.92      0.90 o 
   5   9  11       20.35       19.62      1.86 o 
   6   9  11       14.39       12.52      1.51 o 
   2  10  11       17.32       20.66      2.32 o 
   3  10  11       13.37       11.48      1.64 o 
   4  10  11       21.14       25.72      2.29 o 
   5  10  11       51.01       59.36      3.41 o 
  -2  -3  12        2.13        2.40      0.97 o 
  -1  -3  12       18.84       19.13      1.39 o 
   0  -3  12      241.81      256.92      6.86 o 
   1  -3  12        7.11        8.72      1.00 o 
  -3  -2  12       32.39       29.22      2.20 o 
  -2  -2  12       12.11       15.00      1.25 o 
  -1  -2  12        2.87        4.64      0.95 o 
   0  -2  12       54.04       49.65      2.28 o 
   1  -2  12        0.22        0.21      0.54 o 
   2  -2  12       55.08       65.87      2.86 o 
   3  -2  12       22.35       21.26      2.33 o 
  -3  -1  12       23.56       26.64      4.34 o 
  -2  -1  12        2.34        2.56      0.79 o 
  -1  -1  12       10.92       10.47      1.04 o 
   0  -1  12       58.90       47.96      2.07 o 
   1  -1  12      120.39      117.84      3.61 o 
   2  -1  12      119.75      126.99      4.21 o 
   3  -1  12        9.69       10.45      1.68 o 
   4  -1  12        9.99        7.76      1.60 o 
  -3   0  12        0.00        1.43      0.50 o 
  -2   0  12       35.75       43.64      2.24 o 
  -1   0  12      175.18      162.73      5.95 o 
   0   0  12       24.34       19.96      1.30 o 
   1   0  12        0.87        0.33      0.37 o 
   2   0  12       48.93       42.71      1.65 o 
   3   0  12      211.04      216.78      7.05 o 
   4   0  12       89.38      103.75      4.97 o 
   5   0  12        0.79        1.66      1.08 o 
  -4   1  12      107.88      128.24      6.72 o 
  -3   1  12       55.50       65.18      2.73 o 
  -2   1  12        0.41        0.88      0.48 o 
  -1   1  12       54.48       40.44      2.12 o 
   0   1  12      205.12      203.82      5.45 o 
   1   1  12       58.80       64.06      1.88 o 
   2   1  12       23.54       24.41      1.20 o 
   3   1  12        7.19        8.45      0.88 o 
   4   1  12       31.98       27.31      2.38 o 
   5   1  12        6.75        7.76      1.51 o 
  -3   2  12       31.59       34.00      1.82 o 
  -2   2  12      134.24      132.22      4.58 o 
  -1   2  12       68.09       64.67      2.76 o 
   0   2  12        9.33       10.68      1.78 o 
   1   2  12        0.06        0.16      0.28 o 
   2   2  12      116.50      121.17      3.01 o 
   3   2  12        7.20        5.11      0.69 o 
   4   2  12       98.10       95.01      2.96 o 
   5   2  12       22.21       24.75      1.68 o 
   6   2  12        1.10        0.40      0.57 o 
  -3   3  12       32.56       27.74      1.67 o 
  -2   3  12       22.00       26.01      1.96 o 
  -1   3  12       33.02       22.03      1.25 o 
   0   3  12       36.09       34.74      1.86 o 
   1   3  12       61.31       61.20      1.65 o 
   2   3  12      109.17      102.82      2.66 o 
   3   3  12        0.41        0.27      0.39 o 
   4   3  12        3.76        3.47      0.68 o 
   5   3  12      168.82      178.48      6.44 o 
   6   3  12       77.18       72.79      3.79 o 
  -3   4  12        0.41        0.55      0.56 o 
  -2   4  12        5.10        4.09      0.78 o 
  -1   4  12      128.42      124.82      4.36 o 
   0   4  12      156.40      162.90      4.25 o 
   1   4  12        0.24        0.02      0.32 o 
   2   4  12       27.50       24.21      1.27 o 
   3   4  12      177.85      176.19      5.19 o 
   4   4  12      171.47      173.05      5.12 o 
   5   4  12        5.47        4.74      0.94 o 
   6   4  12        2.72        3.72      0.90 o 
  -3   5  12      103.38      114.80      5.62 o 
  -2   5  12       22.18       23.81      1.64 o 
  -1   5  12        5.94        5.01      0.86 o 
   0   5  12       10.69       13.18      0.93 o 
   1   5  12      225.95      209.68      5.24 o 
   2   5  12      133.77      146.96      3.85 o 
   3   5  12        1.35        0.72      0.52 o 
   4   5  12      112.57      118.36      3.87 o 
   5   5  12      138.34      138.82      5.29 o 
   6   5  12        7.16        7.72      1.11 o 
  -2   6  12       76.15       74.73      3.15 o 
  -1   6  12      102.66      100.81      3.80 o 
   0   6  12        1.40        1.59      0.98 o 
   1   6  12        2.60        1.96      0.52 o 
   2   6  12       19.94       17.56      1.16 o 
   3   6  12       94.65       90.86      3.31 o 
   4   6  12        1.43        3.18      1.01 o 
   5   6  12       10.00        7.66      1.12 o 
   6   6  12       17.96       26.47      1.98 o 
  -1   7  12        8.50        8.67      1.08 o 
   0   7  12       21.62       23.41      1.60 o 
   1   7  12       69.87       66.96      2.11 o 
   2   7  12       37.30       42.45      1.81 o 
   3   7  12        6.70        5.43      0.85 o 
   4   7  12        4.16        2.85      0.90 o 
   5   7  12        3.32        3.91      0.95 o 
   6   7  12      102.34      102.87      4.36 o 
   0   8  12       88.37       92.05      3.57 o 
   1   8  12        6.58        7.99      0.90 o 
   2   8  12       14.00       15.27      1.14 o 
   3   8  12        0.72       -0.28      0.64 o 
   4   8  12       51.12       49.97      4.03 o 
   5   8  12       21.10       17.86      1.77 o 
   6   8  12       17.55       21.42      1.86 o 
   1   9  12       36.68       43.88      1.66 o 
   2   9  12      103.08      113.45      6.23 o 
   3   9  12        1.70        2.56      0.99 o 
   4   9  12        1.15        3.06      1.03 o 
   5   9  12       29.20       31.98      2.42 o 
  -2  -1  13        2.76        2.71      0.82 o 
  -1  -1  13      133.94      155.40     10.21 o 
   0  -1  13      123.77      138.99      4.24 o 
   1  -1  13        8.05        7.87      0.91 o 
   2  -1  13        4.28        4.27      1.15 o 
  -2   0  13       38.86       33.01      2.81 o 
  -1   0  13        9.84        5.93      1.77 o 
   0   0  13        8.90        8.19      0.92 o 
   1   0  13       87.41       82.26      3.25 o 
   2   0  13       27.07       26.60      2.05 o 
   3   0  13       50.69       55.16      2.74 o 
  -2   1  13        3.93        4.33      0.90 o 
  -1   1  13       36.84       37.74      2.07 o 
   0   1  13        1.01        0.87      0.51 o 
   1   1  13      110.87      109.54      3.57 o 
   2   1  13       48.97       53.17      1.92 o 
   3   1  13        7.03        5.74      1.01 o 
   4   1  13        4.85        3.93      0.93 o 
  -2   2  13       68.26       64.03      2.35 o 
  -1   2  13      104.62       97.13      3.75 o 
   0   2  13        5.65        7.23      1.03 o 
   1   2  13       60.61       60.38      1.98 o 
   2   2  13      100.13      111.90      2.98 o 
   3   2  13      212.63      222.02      5.59 o 
   4   2  13       15.18       16.66      1.46 o 
   5   2  13       14.67       14.00      1.64 o 
  -2   3  13       44.33       46.90      2.42 o 
  -1   3  13       28.65       32.24      1.55 o 
   0   3  13      138.69      138.38      6.97 o 
   1   3  13       88.84       88.75      3.13 o 
   2   3  13        2.51        2.07      0.50 o 
   3   3  13       13.87       15.02      1.29 o 
   4   3  13       92.35       99.78      4.77 o 
   5   3  13      202.34      218.84      7.82 o 
  -2   4  13      149.48      150.23      5.14 o 
  -1   4  13       13.68       10.08      0.91 o 
   0   4  13       34.96       33.64      1.93 o 
   1   4  13       26.05       26.50      1.37 o 
   2   4  13      232.41      256.34      6.04 o 
   3   4  13       30.61       31.39      1.80 o 
   4   4  13       41.84       50.41      2.96 o 
   5   4  13       18.67       21.42      1.90 o 
  -2   5  13        0.67        0.17      0.56 o 
  -1   5  13        5.29        5.31      0.90 o 
   0   5  13        4.03        1.76      0.56 o 
   1   5  13       42.75       40.83      3.18 o 
   2   5  13       88.15       92.38      3.05 o 
   3   5  13       10.10       12.76      1.60 o 
   4   5  13      137.53      145.30      5.71 o 
   5   5  13        2.26        3.08      0.97 o 
   6   5  13      101.93      114.09      5.20 o 
  -1   6  13       29.54       33.49      1.98 o 
   0   6  13       80.87       87.83      2.79 o 
   1   6  13        0.86        0.68      0.59 o 
   2   6  13        0.71        0.30      0.46 o 
   3   6  13      193.57      211.24      7.63 o 
   4   6  13       57.21       60.27      3.28 o 
   5   6  13        4.99        6.44      1.16 o 
   0   7  13       15.25       14.25      1.32 o 
   1   7  13      112.93      122.04      4.17 o 
   2   7  13       22.69       23.09      1.40 o 
   3   7  13       10.60        9.20      1.46 o 
   4   7  13        0.10        0.54      0.73 o 
   5   7  13      161.16      176.75      6.64 o 
   1   8  13        1.43        1.71      0.63 o 
   2   8  13       12.93       12.22      1.96 o 
   3   8  13       52.18       63.39      3.54 o 
   4   8  13        1.03        1.81      0.90 o 
   0   1  14       66.35       66.69      3.46 o 
   1   1  14        0.07        0.29      0.48 o 
   2   1  14       11.25       10.98      1.50 o 
  -1   2  14        7.55        7.46      1.59 o 
   0   2  14       24.56       26.62      1.79 o 
   1   2  14       14.63       12.92      1.58 o 
   2   2  14       21.68       19.22      1.47 o 
   3   2  14        0.01        0.21      0.62 o 
  -1   3  14       62.32       51.94      4.10 o 
   0   3  14       26.89       21.90      4.34 o 
   1   3  14       71.26       40.71      2.57 o 
   2   3  14        9.62       12.94      1.21 o 
   3   3  14      160.24      193.48      7.36 o 
   4   3  14        0.68        0.58      0.73 o 
  -1   4  14       73.39       69.07      4.52 o 
   0   4  14       37.78       39.49      3.30 o 
   1   4  14        0.28       -0.02      0.50 o 
   2   4  14        1.54        2.55      0.83 o 
   3   4  14       35.63       41.66      2.75 o 
   4   4  14       11.78       10.67      2.69 o 
   0   5  14       92.91      104.47      3.95 o 
   1   5  14      166.87      180.91      5.69 o 
   2   5  14        0.01       -0.39      0.44 o 
   3   5  14        5.40        3.81      1.08 o 
   4   5  14      124.19      126.82      5.38 o 
   1   6  14        5.45        7.33      0.90 o 
   2   6  14       25.73       29.71      2.81 o 
   3   6  14       25.34       24.05      2.16 o 
   4   6  14       25.02       31.06      3.91 o 
   2   7  14       32.74       31.66      3.06 o 
   3   7  14       15.47       21.92      2.16 o 
                                                 
